# Supplementary material for: Characteristics of lactate metabolism phenotype in hepatocellular carcinoma
Source: Sci Rep. 2023 Nov 11;13:19674. doi: 10.1038/s41598-023-47065-0 (PMC10640573; doi:10.1038/s41598-023-47065-0)
Supplement: Supplementary file 2 — Supplementary Table S1. [file 41598_2023_47065_MOESM2_ESM.txt]

Table S1: Summary of 25 LAMRs	
Lactic Acid Metabolism Regulators (LAMRs)	FROM MSIDB
ACTN3	GOBP_LACTATE_METABOLIC_PROCESS
HAGH	GOBP_LACTATE_METABOLIC_PROCESS
HIF1A	GOBP_LACTATE_METABOLIC_PROCESS
MIR210	GOBP_LACTATE_METABOLIC_PROCESS
PARK7	GOBP_LACTATE_METABOLIC_PROCESS
PER2	GOBP_LACTATE_METABOLIC_PROCESS
PFKFB2	GOBP_LACTATE_METABOLIC_PROCESS
PNKD	GOBP_LACTATE_METABOLIC_PROCESS
SLC25A12	GOBP_LACTATE_METABOLIC_PROCESS
TIGAR	GOBP_LACTATE_METABOLIC_PROCESS
TP53	GOBP_LACTATE_METABOLIC_PROCESS
LDHA	GOBP_LACTATE_METABOLIC_PROCESS & GOBP_LACTATE_TRANSMEMBRANE_TRANSPORT & GOMF_LACTATE_DEHYDROGENASE_ACTIVITY
LDHAL6B	GOBP_LACTATE_METABOLIC_PROCESS & GOBP_LACTATE_TRANSMEMBRANE_TRANSPORT & GOMF_LACTATE_DEHYDROGENASE_ACTIVITY
LDHB	GOBP_LACTATE_METABOLIC_PROCESS & GOBP_LACTATE_TRANSMEMBRANE_TRANSPORT & GOMF_LACTATE_DEHYDROGENASE_ACTIVITY
LDHC	GOBP_LACTATE_METABOLIC_PROCESS & GOBP_LACTATE_TRANSMEMBRANE_TRANSPORT & GOMF_LACTATE_DEHYDROGENASE_ACTIVITY
LDHD	GOBP_LACTATE_METABOLIC_PROCESS & GOBP_LACTATE_TRANSMEMBRANE_TRANSPORT & GOMF_LACTATE_DEHYDROGENASE_ACTIVITY
MYC	"	GOBP_LACTATE_TRANSMEMBRANE_TRANSPORT"
EMB	"	GOBP_LACTATE_TRANSMEMBRANE_TRANSPORT"
LDHAL6A	"	GOBP_LACTATE_TRANSMEMBRANE_TRANSPORT & GOMF_LACTATE_DEHYDROGENASE_ACTIVITY"
SLC16A1	GOMF_LACTATE_TRANSMEMBRANE_TRANSPORTER_ACTIVITY
SLC16A3	GOMF_LACTATE_TRANSMEMBRANE_TRANSPORTER_ACTIVITY
SLC16A7	GOMF_LACTATE_TRANSMEMBRANE_TRANSPORTER_ACTIVITY
SLC16A8	GOMF_LACTATE_TRANSMEMBRANE_TRANSPORTER_ACTIVITY
SLC5A12	GOMF_LACTATE_TRANSMEMBRANE_TRANSPORTER_ACTIVITY
SLC5A8	GOMF_LACTATE_TRANSMEMBRANE_TRANSPORTER_ACTIVITY
