# Supplementary material for: Characteristics of lactate metabolism phenotype in hepatocellular carcinoma
Source: Sci Rep. 2023 Nov 11;13:19674. doi: 10.1038/s41598-023-47065-0 (PMC10640573; doi:10.1038/s41598-023-47065-0)
Supplement: Supplementary file 3 — Supplementary Table S2. [file 41598_2023_47065_MOESM3_ESM.txt]

Table S2: The primer sequences for qRT-PCR
Gene	Sequence (5'-3')
PON1-F	TGAACCATCCAGATGCCAAGTC
PON1-R	GCTCAGGTCCCACAGCAACA
NT5DC2-F	CTTCTCGCTACCGGAGATGG
NT5DC2-R	CCGTCACGTCCTTGTAGAGAT
PHLDA2-F	GCGAGGGCGAGTTGGAGAA
PHLDA2-R	CCACCTTGAGGATGGAGTGGAA
ADAM9-F	TCCCCCAAATTGTGAGACTAA
ADAM9-R	TCCGTCCCTCAATGC AGTAT
β-actin-F	CACCCAGCACAATGAAGATCAAGAT
β-actin-R	CCAGTTTTTAAATCCTGAGTCAAGC
