# Supplementary material for: Characteristics of lactate metabolism phenotype in hepatocellular carcinoma
Source: Sci Rep. 2023 Nov 11;13:19674. doi: 10.1038/s41598-023-47065-0 (PMC10640573; doi:10.1038/s41598-023-47065-0)
Supplement: Supplementary file 4 — Supplementary Table S3. [file 41598_2023_47065_MOESM4_ESM.txt]

	Table S3: Functional annotation of LAMRs
	Go terms											KEGG pathways
	ONTOLOGY	ID	Description	GeneRatio	BgRatio	pvalue	p.adjust	qvalue	geneID	Count		Description	GeneRatio	BgRatio	pvalue	p.adjust	qvalue	geneID	Count
ID	BP	GO:0006089	lactate metabolic process	15/25	17/18670	5.00E-44	6.58E-41	3.65E-41	ACTN3/HAGH/HIF1A/LDHA/LDHB/LDHC/LDHD/MIR210/PARK7/PER2/PFKFB2/PNKD/SLC25A12/TIGAR/TP53	15		Central carbon metabolism in cancer	10/17	70/8135	2.12E-17	1.61E-15	1.05E-15	HIF1A/LDHA/LDHAL6A/LDHAL6B/LDHB/LDHC/SLC16A3/TIGAR/TP53/MYC	10
hsa05230	BP	GO:0006090	pyruvate metabolic process	12/25	150/18670	2.20E-19	1.45E-16	8.02E-17	ACTN3/HAGH/HIF1A/LDHA/LDHAL6B/LDHB/LDHC/PFKFB2/SLC16A1/SLC16A3/SLC16A8/TIGAR	12		Pyruvate metabolism	7/17	47/8135	2.51E-12	9.54E-11	6.21E-11	HAGH/LDHA/LDHAL6A/LDHAL6B/LDHB/LDHC/LDHD	7
hsa00620	BP	GO:1903825	organic acid transmembrane transport	9/25	135/18670	7.64E-14	2.51E-11	1.39E-11	PER2/SLC16A1/SLC16A3/SLC16A7/SLC16A8/SLC25A12/SLC5A12/SLC5A8/EMB	9		Propanoate metabolism	5/17	32/8135	4.06E-09	1.03E-07	6.70E-08	LDHA/LDHAL6A/LDHAL6B/LDHB/LDHC	5
hsa00640	BP	GO:1905039	carboxylic acid transmembrane transport	9/25	135/18670	7.64E-14	2.51E-11	1.39E-11	PER2/SLC16A1/SLC16A3/SLC16A7/SLC16A8/SLC25A12/SLC5A12/SLC5A8/EMB	9		Cysteine and methionine metabolism	5/17	51/8135	4.63E-08	8.41E-07	5.47E-07	LDHA/LDHAL6A/LDHAL6B/LDHB/LDHC	5
hsa00270	BP	GO:0019674	NAD metabolic process	7/25	51/18670	3.42E-13	9.00E-11	4.99E-11	ACTN3/LDHA/LDHB/MIR210/SLC25A12/TIGAR/TP53	7		HIF-1 signaling pathway	6/17	109/8135	5.53E-08	8.41E-07	5.47E-07	HIF1A/LDHA/LDHAL6A/LDHAL6B/LDHB/LDHC	6
hsa04066	BP	GO:1903578	regulation of ATP metabolic process	8/25	121/18670	2.43E-12	5.32E-10	2.95E-10	ACTN3/HIF1A/MIR210/PARK7/PFKFB2/SLC25A12/TIGAR/TP53	8		Glycolysis / Gluconeogenesis	5/17	67/8135	1.87E-07	2.36E-06	1.54E-06	LDHA/LDHAL6A/LDHAL6B/LDHB/LDHC	5
hsa00010	BP	GO:0046034	ATP metabolic process	10/25	304/18670	2.98E-12	5.59E-10	3.10E-10	ACTN3/HIF1A/LDHA/LDHC/MIR210/PARK7/PFKFB2/SLC25A12/TIGAR/TP53	10		Glucagon signaling pathway	5/17	107/8135	1.96E-06	2.12E-05	1.38E-05	LDHA/LDHAL6A/LDHAL6B/LDHB/LDHC	5
hsa04922	BP	GO:0006007	glucose catabolic process	6/25	36/18670	5.72E-12	9.40E-10	5.21E-10	ACTN3/MIR210/PFKFB2/SLC25A12/TIGAR/TP53	6		Thyroid hormone signaling pathway	4/17	121/8135	9.54E-05	0.000906506	0.000590108	HIF1A/PFKFB2/TP53/MYC	4
hsa04919	BP	GO:0043470	regulation of carbohydrate catabolic process	7/25	87/18670	1.68E-11	2.45E-09	1.36E-09	ACTN3/HIF1A/MIR210/PFKFB2/SLC25A12/TIGAR/TP53	7		Fructose and mannose metabolism	2/17	33/8135	0.002089261	0.017642651	0.011484828	PFKFB2/TIGAR	2
hsa00051	BP	GO:0043467	regulation of generation of precursor metabolites and energy	8/25	157/18670	2.00E-11	2.63E-09	1.46E-09	ACTN3/HIF1A/MIR210/PARK7/PFKFB2/SLC25A12/TIGAR/TP53	8		Thyroid cancer	2/17	37/8135	0.002622408	0.019930297	0.012974016	TP53/MYC	2
hsa05216	BP	GO:1903580	positive regulation of ATP metabolic process	6/25	47/18670	3.12E-11	3.73E-09	2.07E-09	ACTN3/HIF1A/MIR210/PARK7/PFKFB2/SLC25A12	6		Bladder cancer	2/17	41/8135	0.003212976	0.022198743	0.014450705	TP53/MYC	2
hsa05219	BP	GO:0015980	energy derivation by oxidation of organic compounds	9/25	286/18670	6.75E-11	7.40E-09	4.11E-09	ACTN3/HIF1A/MIR210/PARK7/PER2/SLC25A12/TIGAR/TP53/MYC	9		Endometrial cancer	2/17	58/8135	0.006343227	0.038519043	0.025074723	TP53/MYC	2
hsa05213	BP	GO:0098656	anion transmembrane transport	9/25	291/18670	7.88E-11	7.97E-09	4.42E-09	PER2/SLC16A1/SLC16A3/SLC16A7/SLC16A8/SLC25A12/SLC5A12/SLC5A8/EMB	9		Transcriptional misregulation in cancer	3/17	193/8135	0.006994932	0.038519043	0.025074723	PER2/TP53/MYC	3
hsa05202	BP	GO:0019320	hexose catabolic process	6/25	57/18670	1.05E-10	9.82E-09	5.45E-09	ACTN3/MIR210/PFKFB2/SLC25A12/TIGAR/TP53	6		Kaposi sarcoma-associated herpesvirus infection	3/17	194/8135	0.007095613	0.038519043	0.025074723	HIF1A/TP53/MYC	3
hsa05167	BP	GO:0016052	carbohydrate catabolic process	8/25	198/18670	1.29E-10	1.13E-08	6.26E-09	ACTN3/HIF1A/LDHA/MIR210/PFKFB2/SLC25A12/TIGAR/TP53	8		Proteoglycans in cancer	3/17	205/8135	0.008260922	0.039859283	0.025947179	HIF1A/TP53/MYC	3
hsa05205	BP	GO:1903579	negative regulation of ATP metabolic process	5/25	26/18670	1.82E-10	1.49E-08	8.28E-09	ACTN3/MIR210/SLC25A12/TIGAR/TP53	5		Acute myeloid leukemia	2/17	67/8135	0.008391428	0.039859283	0.025947179	PER2/MYC	2
hsa05221	BP	GO:0046942	carboxylic acid transport	9/25	331/18670	2.47E-10	1.90E-08	1.06E-08	PER2/SLC16A1/SLC16A3/SLC16A7/SLC16A8/SLC25A12/SLC5A12/SLC5A8/EMB	9		Mitophagy - animal	2/17	72/8135	0.009641575	0.04310351	0.028059071	HIF1A/TP53	2
hsa04137	BP	GO:0015849	organic acid transport	9/25	333/18670	2.61E-10	1.90E-08	1.06E-08	PER2/SLC16A1/SLC16A3/SLC16A7/SLC16A8/SLC25A12/SLC5A12/SLC5A8/EMB	9		Chronic myeloid leukemia	2/17	76/8135	0.01069805	0.045169543	0.029403996	TP53/MYC	2
hsa05220	BP	GO:0046365	monosaccharide catabolic process	6/25	67/18670	2.85E-10	1.97E-08	1.09E-08	ACTN3/MIR210/PFKFB2/SLC25A12/TIGAR/TP53	6		Colorectal cancer	2/17	86/8135	0.01355287	0.054211481	0.035290023	TP53/MYC	2
hsa05210	BP	GO:0045913	positive regulation of carbohydrate metabolic process	6/25	79/18670	7.86E-10	5.17E-08	2.87E-08	ACTN3/HIF1A/MIR210/PFKFB2/SLC25A12/TIGAR	6		Small cell lung cancer	2/17	92/8135	0.015408324	0.058551629	0.038115327	TP53/MYC	2
hsa05222	BP	GO:0015850	organic hydroxy compound transport	8/25	262/18670	1.19E-09	7.45E-08	4.13E-08	PARK7/SLC16A1/SLC16A3/SLC16A7/SLC16A8/SLC5A12/SLC5A8/EMB	8
	BP	GO:0015718	monocarboxylic acid transport	7/25	163/18670	1.43E-09	8.55E-08	4.74E-08	SLC16A1/SLC16A3/SLC16A7/SLC16A8/SLC5A12/SLC5A8/EMB	7
	BP	GO:0006734	NADH metabolic process	5/25	40/18670	1.79E-09	1.03E-07	5.69E-08	ACTN3/MIR210/SLC25A12/TIGAR/TP53	5
	BP	GO:0044282	small molecule catabolic process	9/25	445/18670	3.34E-09	1.83E-07	1.01E-07	ACTN3/HAGH/LDHD/MIR210/PFKFB2/PNKD/SLC25A12/TIGAR/TP53	9
	BP	GO:0006109	regulation of carbohydrate metabolic process	7/25	199/18670	5.75E-09	3.02E-07	1.68E-07	ACTN3/HIF1A/MIR210/PFKFB2/SLC25A12/TIGAR/TP53	7
	BP	GO:0010906	regulation of glucose metabolic process	6/25	112/18670	6.57E-09	3.32E-07	1.84E-07	ACTN3/MIR210/PFKFB2/SLC25A12/TIGAR/TP53	6
	BP	GO:0006006	glucose metabolic process	7/25	204/18670	6.82E-09	3.32E-07	1.84E-07	ACTN3/MIR210/PER2/PFKFB2/SLC25A12/TIGAR/TP53	7
	BP	GO:0015711	organic anion transport	9/25	495/18670	8.43E-09	3.96E-07	2.20E-07	PER2/SLC16A1/SLC16A3/SLC16A7/SLC16A8/SLC25A12/SLC5A12/SLC5A8/EMB	9
	BP	GO:0010676	positive regulation of cellular carbohydrate metabolic process	5/25	58/18670	1.23E-08	5.57E-07	3.09E-07	ACTN3/MIR210/PFKFB2/SLC25A12/TIGAR	5
	BP	GO:0010675	regulation of cellular carbohydrate metabolic process	6/25	137/18670	2.21E-08	9.68E-07	5.37E-07	ACTN3/MIR210/PFKFB2/SLC25A12/TIGAR/TP53	6
	BP	GO:0019318	hexose metabolic process	7/25	244/18670	2.35E-08	9.97E-07	5.53E-07	ACTN3/MIR210/PER2/PFKFB2/SLC25A12/TIGAR/TP53	7
	BP	GO:0062013	positive regulation of small molecule metabolic process	6/25	141/18670	2.62E-08	1.08E-06	5.98E-07	ACTN3/HIF1A/MIR210/PARK7/PFKFB2/SLC25A12	6
	BP	GO:0062012	regulation of small molecule metabolic process	8/25	429/18670	5.59E-08	2.23E-06	1.24E-06	ACTN3/HIF1A/MIR210/PARK7/PFKFB2/SLC25A12/TIGAR/TP53	8
	BP	GO:0044262	cellular carbohydrate metabolic process	7/25	282/18670	6.34E-08	2.45E-06	1.36E-06	ACTN3/MIR210/PER2/PFKFB2/SLC25A12/TIGAR/TP53	7
	BP	GO:0005996	monosaccharide metabolic process	7/25	287/18670	7.15E-08	2.69E-06	1.49E-06	ACTN3/MIR210/PER2/PFKFB2/SLC25A12/TIGAR/TP53	7
	BP	GO:0043457	regulation of cellular respiration	4/25	31/18670	7.68E-08	2.80E-06	1.56E-06	ACTN3/HIF1A/MIR210/PARK7	4
	BP	GO:1903146	regulation of autophagy of mitochondrion	4/25	42/18670	2.70E-07	9.61E-06	5.33E-06	HIF1A/PARK7/TIGAR/TP53	4
	BP	GO:0006096	glycolytic process	5/25	113/18670	3.58E-07	1.24E-05	6.88E-06	ACTN3/HIF1A/LDHA/PFKFB2/TIGAR	5
	BP	GO:0006757	ATP generation from ADP	5/25	114/18670	3.74E-07	1.26E-05	7.00E-06	ACTN3/HIF1A/LDHA/PFKFB2/TIGAR	5
	BP	GO:1900542	regulation of purine nucleotide metabolic process	5/25	115/18670	3.91E-07	1.29E-05	7.13E-06	ACTN3/HIF1A/PFKFB2/SLC25A12/TIGAR	5
	BP	GO:0006140	regulation of nucleotide metabolic process	5/25	117/18670	4.26E-07	1.37E-05	7.58E-06	ACTN3/HIF1A/PFKFB2/SLC25A12/TIGAR	5
	BP	GO:0045912	negative regulation of carbohydrate metabolic process	4/25	48/18670	4.67E-07	1.46E-05	8.12E-06	ACTN3/SLC25A12/TIGAR/TP53	4
	BP	GO:0046031	ADP metabolic process	5/25	122/18670	5.25E-07	1.61E-05	8.91E-06	ACTN3/HIF1A/LDHA/PFKFB2/TIGAR	5
	BP	GO:0009150	purine ribonucleotide metabolic process	7/25	399/18670	6.66E-07	1.99E-05	1.10E-05	ACTN3/HIF1A/LDHA/LDHC/PFKFB2/SLC25A12/TIGAR	7
	BP	GO:0006165	nucleoside diphosphate phosphorylation	5/25	132/18670	7.76E-07	2.27E-05	1.26E-05	ACTN3/HIF1A/LDHA/PFKFB2/TIGAR	5
	BP	GO:0009135	purine nucleoside diphosphate metabolic process	5/25	134/18670	8.37E-07	2.29E-05	1.27E-05	ACTN3/HIF1A/LDHA/PFKFB2/TIGAR	5
	BP	GO:0009179	purine ribonucleoside diphosphate metabolic process	5/25	134/18670	8.37E-07	2.29E-05	1.27E-05	ACTN3/HIF1A/LDHA/PFKFB2/TIGAR	5
	BP	GO:0046939	nucleotide phosphorylation	5/25	134/18670	8.37E-07	2.29E-05	1.27E-05	ACTN3/HIF1A/LDHA/PFKFB2/TIGAR	5
	BP	GO:0009259	ribonucleotide metabolic process	7/25	414/18670	8.53E-07	2.29E-05	1.27E-05	ACTN3/HIF1A/LDHA/LDHC/PFKFB2/SLC25A12/TIGAR	7
	BP	GO:0009185	ribonucleoside diphosphate metabolic process	5/25	136/18670	9.00E-07	2.37E-05	1.31E-05	ACTN3/HIF1A/LDHA/PFKFB2/TIGAR	5
	BP	GO:0019693	ribose phosphate metabolic process	7/25	424/18670	1.00E-06	2.58E-05	1.43E-05	ACTN3/HIF1A/LDHA/LDHC/PFKFB2/SLC25A12/TIGAR	7
	BP	GO:0006163	purine nucleotide metabolic process	7/25	432/18670	1.13E-06	2.87E-05	1.59E-05	ACTN3/HIF1A/LDHA/LDHC/PFKFB2/SLC25A12/TIGAR	7
	BP	GO:2000378	negative regulation of reactive oxygen species metabolic process	4/25	64/18670	1.50E-06	3.73E-05	2.07E-05	HIF1A/PARK7/TIGAR/TP53	4
	BP	GO:0009132	nucleoside diphosphate metabolic process	5/25	154/18670	1.66E-06	4.05E-05	2.25E-05	ACTN3/HIF1A/LDHA/PFKFB2/TIGAR	5
	BP	GO:0072521	purine-containing compound metabolic process	7/25	464/18670	1.83E-06	4.36E-05	2.42E-05	ACTN3/HIF1A/LDHA/LDHC/PFKFB2/SLC25A12/TIGAR	7
	BP	GO:0000422	autophagy of mitochondrion	4/25	76/18670	3.01E-06	6.93E-05	3.85E-05	HIF1A/PARK7/TIGAR/TP53	4
	BP	GO:0061726	mitochondrion disassembly	4/25	76/18670	3.01E-06	6.93E-05	3.85E-05	HIF1A/PARK7/TIGAR/TP53	4
	BP	GO:0006110	regulation of glycolytic process	4/25	77/18670	3.17E-06	7.18E-05	3.98E-05	ACTN3/HIF1A/PFKFB2/TIGAR	4
	BP	GO:0045333	cellular respiration	5/25	194/18670	5.16E-06	0.000115056	6.38E-05	ACTN3/HIF1A/MIR210/PARK7/SLC25A12	5
	BP	GO:0001666	response to hypoxia	6/25	359/18670	6.30E-06	0.000138136	7.66E-05	HIF1A/LDHA/MIR210/TIGAR/TP53/MYC	6
	BP	GO:0015893	drug transport	5/25	205/18670	6.75E-06	0.000145588	8.08E-05	PARK7/PER2/SLC25A12/SLC5A8/MYC	5
	BP	GO:0030073	insulin secretion	5/25	207/18670	7.08E-06	0.000147784	8.20E-05	HIF1A/PARK7/PER2/PFKFB2/SLC16A1	5
	BP	GO:0071456	cellular response to hypoxia	5/25	207/18670	7.08E-06	0.000147784	8.20E-05	HIF1A/MIR210/TIGAR/TP53/MYC	5
	BP	GO:0036293	response to decreased oxygen levels	6/25	370/18670	7.49E-06	0.000153906	8.54E-05	HIF1A/LDHA/MIR210/TIGAR/TP53/MYC	6
	BP	GO:0062014	negative regulation of small molecule metabolic process	4/25	99/18670	8.64E-06	0.000174746	9.69E-05	ACTN3/SLC25A12/TIGAR/TP53	4
	BP	GO:0036294	cellular response to decreased oxygen levels	5/25	217/18670	8.90E-06	0.000177401	9.84E-05	HIF1A/MIR210/TIGAR/TP53/MYC	5
	BP	GO:0002082	regulation of oxidative phosphorylation	3/25	31/18670	9.30E-06	0.000180846	0.000100321	ACTN3/MIR210/PARK7	3
	BP	GO:1903008	organelle disassembly	4/25	101/18670	9.35E-06	0.000180846	0.000100321	HIF1A/PARK7/TIGAR/TP53	4
	BP	GO:0070482	response to oxygen levels	6/25	394/18670	1.07E-05	0.000204287	0.000113325	HIF1A/LDHA/MIR210/TIGAR/TP53/MYC	6
	BP	GO:0071453	cellular response to oxygen levels	5/25	234/18670	1.28E-05	0.000241008	0.000133695	HIF1A/MIR210/TIGAR/TP53/MYC	5
	BP	GO:0010907	positive regulation of glucose metabolic process	3/25	38/18670	1.73E-05	0.000321279	0.000178224	ACTN3/MIR210/SLC25A12	3
	BP	GO:0030072	peptide hormone secretion	5/25	250/18670	1.77E-05	0.000322392	0.000178841	HIF1A/PARK7/PER2/PFKFB2/SLC16A1	5
	BP	GO:0045981	positive regulation of nucleotide metabolic process	3/25	46/18670	3.10E-05	0.000550774	0.000305532	HIF1A/PFKFB2/SLC25A12	3
	BP	GO:1900544	positive regulation of purine nucleotide metabolic process	3/25	46/18670	3.10E-05	0.000550774	0.000305532	HIF1A/PFKFB2/SLC25A12	3
	BP	GO:0002931	response to ischemia	3/25	50/18670	3.99E-05	0.000699187	0.000387862	PER2/TIGAR/TP53	3
	BP	GO:0009895	negative regulation of catabolic process	5/25	308/18670	4.79E-05	0.000818398	0.000453992	ACTN3/PARK7/SLC25A12/TIGAR/TP53	5
	BP	GO:0046879	hormone secretion	5/25	308/18670	4.79E-05	0.000818398	0.000453992	HIF1A/PARK7/PER2/PFKFB2/SLC16A1	5
	BP	GO:0009914	hormone transport	5/25	317/18670	5.49E-05	0.000926393	0.000513901	HIF1A/PARK7/PER2/PFKFB2/SLC16A1	5
	BP	GO:0010332	response to gamma radiation	3/25	56/18670	5.61E-05	0.000933817	0.000518019	TIGAR/TP53/MYC	3
	BP	GO:0006081	cellular aldehyde metabolic process	3/25	61/18670	7.25E-05	0.001191981	0.000661231	HAGH/PARK7/PNKD	3
	BP	GO:0006879	cellular iron ion homeostasis	3/25	63/18670	7.99E-05	0.001296689	0.000719316	HIF1A/MIR210/MYC	3
	BP	GO:0050796	regulation of insulin secretion	4/25	176/18670	8.27E-05	0.00132621	0.000735692	HIF1A/PER2/PFKFB2/SLC16A1	4
	BP	GO:0010821	regulation of mitochondrion organization	4/25	179/18670	8.83E-05	0.0013989	0.000776016	HIF1A/PARK7/TIGAR/TP53	4
	BP	GO:0046185	aldehyde catabolic process	2/25	11/18670	9.40E-05	0.001453933	0.000806544	HAGH/PNKD	2
	BP	GO:1903299	regulation of hexokinase activity	2/25	11/18670	9.40E-05	0.001453933	0.000806544	PFKFB2/TIGAR	2
	BP	GO:0070243	regulation of thymocyte apoptotic process	2/25	12/18670	0.000112684	0.001723017	0.000955814	HIF1A/TP53	2
	BP	GO:2000377	regulation of reactive oxygen species metabolic process	4/25	195/18670	0.000122917	0.00185788	0.001030627	HIF1A/PARK7/TIGAR/TP53	4
	BP	GO:0045820	negative regulation of glycolytic process	2/25	13/18670	0.000133063	0.001966038	0.001090626	ACTN3/TIGAR	2
	BP	GO:0060576	intestinal epithelial cell development	2/25	13/18670	0.000133063	0.001966038	0.001090626	HIF1A/TIGAR	2
	BP	GO:0090276	regulation of peptide hormone secretion	4/25	208/18670	0.000157573	0.002302314	0.001277169	HIF1A/PER2/PFKFB2/SLC16A1	4
	BP	GO:0055072	iron ion homeostasis	3/25	81/18670	0.0001689	0.002440701	0.001353937	HIF1A/MIR210/MYC	3
	BP	GO:0009896	positive regulation of catabolic process	5/25	425/18670	0.000217735	0.003112196	0.001726438	ACTN3/HIF1A/MIR210/PARK7/PFKFB2	5
	BP	GO:0070242	thymocyte apoptotic process	2/25	17/18670	0.000231246	0.003234984	0.001794552	HIF1A/TP53	2
	BP	GO:1901524	regulation of mitophagy	2/25	17/18670	0.000231246	0.003234984	0.001794552	TIGAR/TP53	2
	BP	GO:1900543	negative regulation of purine nucleotide metabolic process	2/25	18/18670	0.000259938	0.003598093	0.00199598	ACTN3/TIGAR	2
	BP	GO:0009314	response to radiation	5/25	448/18670	0.000277912	0.003779399	0.002096557	HIF1A/PER2/TIGAR/TP53/MYC	5
	BP	GO:0010660	regulation of muscle cell apoptotic process	3/25	96/18670	0.000279125	0.003779399	0.002096557	MIR210/TIGAR/TP53	3
	BP	GO:0010663	positive regulation of striated muscle cell apoptotic process	2/25	19/18670	0.000290281	0.003779399	0.002096557	TIGAR/TP53	2
	BP	GO:0010666	positive regulation of cardiac muscle cell apoptotic process	2/25	19/18670	0.000290281	0.003779399	0.002096557	TIGAR/TP53	2
	BP	GO:0045980	negative regulation of nucleotide metabolic process	2/25	19/18670	0.000290281	0.003779399	0.002096557	ACTN3/TIGAR	2
	BP	GO:1902176	negative regulation of oxidative stress-induced intrinsic apoptotic signaling pathway	2/25	19/18670	0.000290281	0.003779399	0.002096557	HIF1A/PARK7	2
	BP	GO:0010657	muscle cell apoptotic process	3/25	100/18670	0.000314777	0.003997968	0.002217804	MIR210/TIGAR/TP53	3
	BP	GO:0042053	regulation of dopamine metabolic process	2/25	20/18670	0.00032227	0.003997968	0.002217804	PARK7/PNKD	2
	BP	GO:0042069	regulation of catecholamine metabolic process	2/25	20/18670	0.00032227	0.003997968	0.002217804	PARK7/PNKD	2
	BP	GO:1903204	negative regulation of oxidative stress-induced neuron death	2/25	20/18670	0.00032227	0.003997968	0.002217804	HIF1A/PARK7	2
	BP	GO:1903599	positive regulation of autophagy of mitochondrion	2/25	20/18670	0.00032227	0.003997968	0.002217804	HIF1A/PARK7	2
	BP	GO:0042326	negative regulation of phosphorylation	5/25	468/18670	0.000339889	0.004177144	0.002317199	ACTN3/MIR210/PARK7/TIGAR/MYC	5
	BP	GO:0043153	entrainment of circadian clock by photoperiod	2/25	21/18670	0.000355901	0.004333418	0.002403889	PER2/TP53	2
	BP	GO:0046883	regulation of hormone secretion	4/25	262/18670	0.000380099	0.004585599	0.002543782	HIF1A/PER2/PFKFB2/SLC16A1	4
	BP	GO:0000423	mitophagy	2/25	22/18670	0.000391169	0.004592748	0.002547748	TIGAR/TP53	2
	BP	GO:0060575	intestinal epithelial cell differentiation	2/25	22/18670	0.000391169	0.004592748	0.002547748	HIF1A/TIGAR	2
	BP	GO:1901522	positive regulation of transcription from RNA polymerase II promoter involved in cellular response to chemical stimulus	2/25	22/18670	0.000391169	0.004592748	0.002547748	HIF1A/TP53	2
	BP	GO:0046916	cellular transition metal ion homeostasis	3/25	110/18670	0.000416439	0.004846168	0.002688329	HIF1A/MIR210/MYC	3
	BP	GO:0006836	neurotransmitter transport	4/25	270/18670	0.000425903	0.004852715	0.00269196	PARK7/PER2/PNKD/SLC25A12	4
	BP	GO:0015813	L-glutamate transmembrane transport	2/25	23/18670	0.000428072	0.004852715	0.00269196	PER2/SLC25A12	2
	BP	GO:0045821	positive regulation of glycolytic process	2/25	23/18670	0.000428072	0.004852715	0.00269196	HIF1A/PFKFB2	2
	BP	GO:0044346	fibroblast apoptotic process	2/25	24/18670	0.000466605	0.005244318	0.002909196	TP53/MYC	2
	BP	GO:0010822	positive regulation of mitochondrion organization	3/25	116/18670	0.000486484	0.005421416	0.003007437	HIF1A/PARK7/TP53	3
	BP	GO:0022904	respiratory electron transport chain	3/25	117/18670	0.000498846	0.005481804	0.003040937	MIR210/PARK7/SLC25A12	3
	BP	GO:0009299	mRNA transcription	2/25	25/18670	0.000506763	0.005481804	0.003040937	HIF1A/TP53	2
	BP	GO:0009648	photoperiodism	2/25	25/18670	0.000506763	0.005481804	0.003040937	PER2/TP53	2
	BP	GO:0016579	protein deubiquitination	4/25	283/18670	0.000508578	0.005481804	0.003040937	HIF1A/PARK7/TP53/MYC	4
	BP	GO:0072593	reactive oxygen species metabolic process	4/25	284/18670	0.000515378	0.005509941	0.003056545	HIF1A/PARK7/TIGAR/TP53	4
	BP	GO:1903203	regulation of oxidative stress-induced neuron death	2/25	26/18670	0.000548543	0.005817211	0.003226998	HIF1A/PARK7	2
	BP	GO:0009649	entrainment of circadian clock	2/25	27/18670	0.000591941	0.006081265	0.003373477	PER2/TP53	2
	BP	GO:0036475	neuron death in response to oxidative stress	2/25	27/18670	0.000591941	0.006081265	0.003373477	HIF1A/PARK7	2
	BP	GO:0098810	neurotransmitter reuptake	2/25	27/18670	0.000591941	0.006081265	0.003373477	PARK7/PER2	2
	BP	GO:1902175	regulation of oxidative stress-induced intrinsic apoptotic signaling pathway	2/25	27/18670	0.000591941	0.006081265	0.003373477	HIF1A/PARK7	2
	BP	GO:0070646	protein modification by small protein removal	4/25	299/18670	0.000625355	0.006374746	0.003536281	HIF1A/PARK7/TP53/MYC	4
	BP	GO:0055076	transition metal ion homeostasis	3/25	133/18670	0.000724753	0.007331156	0.004066833	HIF1A/MIR210/MYC	3
	BP	GO:0048147	negative regulation of fibroblast proliferation	2/25	30/18670	0.000731798	0.007345915	0.00407502	TP53/MYC	2
	BP	GO:1901214	regulation of neuron death	4/25	313/18670	0.000742213	0.00739402	0.004101706	HIF1A/PARK7/TIGAR/TP53	4
	BP	GO:0009416	response to light stimulus	4/25	314/18670	0.000751113	0.007426415	0.004119676	HIF1A/PER2/TP53/MYC	4
	BP	GO:0001963	synaptic transmission, dopaminergic	2/25	31/18670	0.000781626	0.007557632	0.004192467	PARK7/PNKD	2
	BP	GO:0032770	positive regulation of monooxygenase activity	2/25	31/18670	0.000781626	0.007557632	0.004192467	HIF1A/PARK7	2
	BP	GO:1902895	positive regulation of pri-miRNA transcription by RNA polymerase II	2/25	31/18670	0.000781626	0.007557632	0.004192467	HIF1A/TP53	2
	BP	GO:0010506	regulation of autophagy	4/25	328/18670	0.000883802	0.008263692	0.004584141	HIF1A/PARK7/TIGAR/TP53	4
	BP	GO:0016242	negative regulation of macroautophagy	2/25	33/18670	0.000886069	0.008263692	0.004584141	TIGAR/TP53	2
	BP	GO:0036003	positive regulation of transcription from RNA polymerase II promoter in response to stress	2/25	33/18670	0.000886069	0.008263692	0.004584141	HIF1A/TP53	2
	BP	GO:0070232	regulation of T cell apoptotic process	2/25	33/18670	0.000886069	0.008263692	0.004584141	HIF1A/TP53	2
	BP	GO:1902692	regulation of neuroblast proliferation	2/25	33/18670	0.000886069	0.008263692	0.004584141	HIF1A/TP53	2
	BP	GO:0006119	oxidative phosphorylation	3/25	145/18670	0.000931027	0.008621831	0.004782813	ACTN3/MIR210/PARK7	3
	BP	GO:0010212	response to ionizing radiation	3/25	147/18670	0.000968652	0.008907531	0.0049413	TIGAR/TP53/MYC	3
	BP	GO:0070997	neuron death	4/25	348/18670	0.001101037	0.010054612	0.005577623	HIF1A/PARK7/TIGAR/TP53	4
	BP	GO:0046825	regulation of protein export from nucleus	2/25	38/18670	0.00117492	0.010655309	0.00591085	PARK7/TP53	2
	BP	GO:0046394	carboxylic acid biosynthetic process	4/25	355/18670	0.001185236	0.010675246	0.00592191	LDHC/PARK7/PER2/SLC25A12	4
	BP	GO:0016053	organic acid biosynthetic process	4/25	356/18670	0.001197624	0.010713442	0.005943098	LDHC/PARK7/PER2/SLC25A12	4
	BP	GO:0010661	positive regulation of muscle cell apoptotic process	2/25	39/18670	0.001237414	0.010920804	0.006058129	TIGAR/TP53	2
	BP	GO:0042417	dopamine metabolic process	2/25	39/18670	0.001237414	0.010920804	0.006058129	PARK7/PNKD	2
	BP	GO:0010038	response to metal ion	4/25	362/18670	0.001273874	0.011167632	0.006195052	HIF1A/PARK7/SLC25A12/TIGAR	4
	BP	GO:2001242	regulation of intrinsic apoptotic signaling pathway	3/25	165/18670	0.001351296	0.011767912	0.006528047	HIF1A/PARK7/TP53	3
	BP	GO:1902893	regulation of pri-miRNA transcription by RNA polymerase II	2/25	41/18670	0.001367095	0.011827172	0.006560921	HIF1A/TP53	2
	BP	GO:0010677	negative regulation of cellular carbohydrate metabolic process	2/25	42/18670	0.001434274	0.012327255	0.006838333	ACTN3/TIGAR	2
	BP	GO:0016241	regulation of macroautophagy	3/25	171/18670	0.001497164	0.012751308	0.00707357	HIF1A/TIGAR/TP53	3
	BP	GO:0008631	intrinsic apoptotic signaling pathway in response to oxidative stress	2/25	43/18670	0.001503006	0.012751308	0.00707357	HIF1A/PARK7	2
	BP	GO:2001235	positive regulation of apoptotic signaling pathway	3/25	179/18670	0.001706558	0.014302574	0.007934108	MIR210/PARK7/TP53	3
	BP	GO:0001504	neurotransmitter uptake	2/25	46/18670	0.001718484	0.014302574	0.007934108	PARK7/PER2	2
	BP	GO:0051339	regulation of lyase activity	2/25	46/18670	0.001718484	0.014302574	0.007934108	MIR210/PARK7	2
	BP	GO:0061614	pri-miRNA transcription by RNA polymerase II	2/25	47/18670	0.001793391	0.014739434	0.008176448	HIF1A/TP53	2
	BP	GO:0070231	T cell apoptotic process	2/25	47/18670	0.001793391	0.014739434	0.008176448	HIF1A/TP53	2
	BP	GO:0051972	regulation of telomerase activity	2/25	48/18670	0.001869832	0.01527223	0.008472008	TP53/MYC	2
	BP	GO:0022900	electron transport chain	3/25	186/18670	0.001904134	0.015456398	0.008574172	MIR210/PARK7/SLC25A12	3
	BP	GO:2001233	regulation of apoptotic signaling pathway	4/25	406/18670	0.001940635	0.015618053	0.008663847	HIF1A/MIR210/PARK7/TP53	4
	BP	GO:0061912	selective autophagy	2/25	49/18670	0.001947803	0.015618053	0.008663847	TIGAR/TP53	2
	BP	GO:0042398	cellular modified amino acid biosynthetic process	2/25	50/18670	0.0020273	0.016156964	0.008962799	HAGH/PARK7	2
	BP	GO:0098657	import into cell	3/25	191/18670	0.002053667	0.016268506	0.009024675	MIR210/PARK7/PER2	3
	BP	GO:0006754	ATP biosynthetic process	2/25	52/18670	0.002190856	0.017148666	0.009512928	LDHC/SLC25A12	2
	BP	GO:2000677	regulation of transcription regulatory region DNA binding	2/25	52/18670	0.002190856	0.017148666	0.009512928	PARK7/PER2	2
	BP	GO:0009749	response to glucose	3/25	197/18670	0.002242548	0.017392465	0.009648171	HIF1A/LDHA/PFKFB2	3
	BP	GO:0010823	negative regulation of mitochondrion organization	2/25	53/18670	0.002274908	0.017392465	0.009648171	TIGAR/TP53	2
	BP	GO:0070228	regulation of lymphocyte apoptotic process	2/25	53/18670	0.002274908	0.017392465	0.009648171	HIF1A/TP53	2
	BP	GO:1902475	L-alpha-amino acid transmembrane transport	2/25	53/18670	0.002274908	0.017392465	0.009648171	PER2/SLC25A12	2
	BP	GO:0006584	catecholamine metabolic process	2/25	54/18670	0.00236047	0.017737248	0.009839434	PARK7/PNKD	2
	BP	GO:0009712	catechol-containing compound metabolic process	2/25	54/18670	0.00236047	0.017737248	0.009839434	PARK7/PNKD	2
	BP	GO:0051353	positive regulation of oxidoreductase activity	2/25	54/18670	0.00236047	0.017737248	0.009839434	HIF1A/PARK7	2
	BP	GO:0009746	response to hexose	3/25	202/18670	0.002407958	0.017991278	0.009980353	HIF1A/LDHA/PFKFB2	3
	BP	GO:0006120	mitochondrial electron transport, NADH to ubiquinone	2/25	55/18670	0.002447539	0.018183696	0.010087093	MIR210/PARK7	2
	BP	GO:0006749	glutathione metabolic process	2/25	56/18670	0.002536111	0.018631207	0.010335342	HAGH/PARK7	2
	BP	GO:1903202	negative regulation of oxidative stress-induced cell death	2/25	56/18670	0.002536111	0.018631207	0.010335342	HIF1A/PARK7	2
	BP	GO:0034284	response to monosaccharide	3/25	207/18670	0.002580773	0.018768637	0.010411579	HIF1A/LDHA/PFKFB2	3
	BP	GO:1901215	negative regulation of neuron death	3/25	208/18670	0.002616234	0.018768637	0.010411579	HIF1A/PARK7/TIGAR	3
	BP	GO:0002066	columnar/cuboidal epithelial cell development	2/25	57/18670	0.002626182	0.018768637	0.010411579	HIF1A/TIGAR	2
	BP	GO:0010665	regulation of cardiac muscle cell apoptotic process	2/25	57/18670	0.002626182	0.018768637	0.010411579	TIGAR/TP53	2
	BP	GO:1900408	negative regulation of cellular response to oxidative stress	2/25	57/18670	0.002626182	0.018768637	0.010411579	HIF1A/PARK7	2
	BP	GO:0043523	regulation of neuron apoptotic process	3/25	210/18670	0.002688063	0.01910704	0.010599302	HIF1A/PARK7/TP53	3
	BP	GO:0010662	regulation of striated muscle cell apoptotic process	2/25	59/18670	0.002810805	0.019765821	0.01096475	TIGAR/TP53	2
	BP	GO:1902883	negative regulation of response to oxidative stress	2/25	59/18670	0.002810805	0.019765821	0.01096475	HIF1A/PARK7	2
	BP	GO:2001020	regulation of response to DNA damage stimulus	3/25	214/18670	0.002835368	0.019770747	0.010967483	TIGAR/TP53/MYC	3
	BP	GO:0006979	response to oxidative stress	4/25	451/18670	0.002841575	0.019770747	0.010967483	HIF1A/LDHA/PARK7/TP53	4
	BP	GO:0010659	cardiac muscle cell apoptotic process	2/25	60/18670	0.00290535	0.020108077	0.011154611	TIGAR/TP53	2
	BP	GO:0007405	neuroblast proliferation	2/25	61/18670	0.003001378	0.020556312	0.011403261	HIF1A/TP53	2
	BP	GO:2001244	positive regulation of intrinsic apoptotic signaling pathway	2/25	61/18670	0.003001378	0.020556312	0.011403261	PARK7/TP53	2
	BP	GO:0010658	striated muscle cell apoptotic process	2/25	62/18670	0.003098886	0.021005335	0.011652349	TIGAR/TP53	2
	BP	GO:0070059	intrinsic apoptotic signaling pathway in response to endoplasmic reticulum stress	2/25	62/18670	0.003098886	0.021005335	0.011652349	PARK7/TP53	2
	BP	GO:0009206	purine ribonucleoside triphosphate biosynthetic process	2/25	63/18670	0.00319787	0.021565123	0.011962882	LDHC/SLC25A12	2
	BP	GO:0009145	purine nucleoside triphosphate biosynthetic process	2/25	64/18670	0.003298326	0.022016746	0.012213412	LDHC/SLC25A12	2
	BP	GO:1901607	alpha-amino acid biosynthetic process	2/25	64/18670	0.003298326	0.022016746	0.012213412	PARK7/SLC25A12	2
	BP	GO:0050708	regulation of protein secretion	4/25	472/18670	0.003346966	0.022228585	0.012330926	HIF1A/PER2/PFKFB2/SLC16A1	4
	BP	GO:0032768	regulation of monooxygenase activity	2/25	65/18670	0.003400251	0.022468994	0.012464289	HIF1A/PARK7	2
	BP	GO:0009743	response to carbohydrate	3/25	230/18670	0.003474227	0.022729399	0.012608744	HIF1A/LDHA/PFKFB2	3
	BP	GO:2001234	negative regulation of apoptotic signaling pathway	3/25	230/18670	0.003474227	0.022729399	0.012608744	HIF1A/MIR210/PARK7	3
	BP	GO:0015800	acidic amino acid transport	2/25	66/18670	0.00350364	0.02280835	0.012652541	PER2/SLC25A12	2
	BP	GO:0015807	L-amino acid transport	2/25	67/18670	0.00360849	0.023375195	0.012966988	PER2/SLC25A12	2
	BP	GO:0072330	monocarboxylic acid biosynthetic process	3/25	237/18670	0.0037793	0.024361667	0.013514217	LDHC/PARK7/PER2	3
	BP	GO:0009201	ribonucleoside triphosphate biosynthetic process	2/25	69/18670	0.003822558	0.024401278	0.01353619	LDHC/SLC25A12	2
	BP	GO:0070227	lymphocyte apoptotic process	2/25	69/18670	0.003822558	0.024401278	0.01353619	HIF1A/TP53	2
	BP	GO:0051402	neuron apoptotic process	3/25	239/18670	0.003869383	0.02458086	0.01363581	HIF1A/PARK7/TP53	3
	BP	GO:0072091	regulation of stem cell proliferation	2/25	70/18670	0.003931768	0.024854495	0.013787604	HIF1A/TP53	2
	BP	GO:0042593	glucose homeostasis	3/25	241/18670	0.003960773	0.024854495	0.013787604	HIF1A/PARK7/SLC16A1	3
	BP	GO:0006914	autophagy	4/25	496/18670	0.003996453	0.024854495	0.013787604	HIF1A/PARK7/TIGAR/TP53	4
	BP	GO:0061919	process utilizing autophagic mechanism	4/25	496/18670	0.003996453	0.024854495	0.013787604	HIF1A/PARK7/TIGAR/TP53	4
	BP	GO:0033500	carbohydrate homeostasis	3/25	242/18670	0.00400696	0.024854495	0.013787604	HIF1A/PARK7/SLC16A1	3
	BP	GO:0002791	regulation of peptide secretion	4/25	500/18670	0.004112472	0.025389203	0.014084225	HIF1A/PER2/PFKFB2/SLC16A1	4
	BP	GO:0032024	positive regulation of insulin secretion	2/25	72/18670	0.004154521	0.025528948	0.014161746	HIF1A/PFKFB2	2
	BP	GO:0042180	cellular ketone metabolic process	3/25	246/18670	0.004195011	0.025657858	0.014233257	HAGH/PARK7/PNKD	3
	BP	GO:1903201	regulation of oxidative stress-induced cell death	2/25	75/18670	0.004499428	0.027392353	0.015195438	HIF1A/PARK7	2
	BP	GO:0031330	negative regulation of cellular catabolic process	3/25	253/18670	0.004536918	0.027493304	0.015251438	PARK7/TIGAR/TP53	3
	BP	GO:0006855	drug transmembrane transport	2/25	76/18670	0.004617257	0.0278518	0.015450308	PER2/SLC25A12	2
	BP	GO:0009205	purine ribonucleoside triphosphate metabolic process	2/25	77/18670	0.004736508	0.028056343	0.015563775	LDHC/SLC25A12	2
	BP	GO:0016575	histone deacetylation	2/25	77/18670	0.004736508	0.028056343	0.015563775	PER2/TP53	2
	BP	GO:0031397	negative regulation of protein ubiquitination	2/25	77/18670	0.004736508	0.028056343	0.015563775	PARK7/PER2	2
	BP	GO:0061418	regulation of transcription from RNA polymerase II promoter in response to hypoxia	2/25	77/18670	0.004736508	0.028056343	0.015563775	HIF1A/TP53	2
	BP	GO:0043536	positive regulation of blood vessel endothelial cell migration	2/25	79/18670	0.004979267	0.029362043	0.01628809	HIF1A/MIR210	2
	BP	GO:0009142	nucleoside triphosphate biosynthetic process	2/25	80/18670	0.005102766	0.02995597	0.01661756	LDHC/SLC25A12	2
	BP	GO:1901617	organic hydroxy compound biosynthetic process	3/25	266/18670	0.005215897	0.030283662	0.016799342	LDHC/PARK7/PER2	3
	BP	GO:0008652	cellular amino acid biosynthetic process	2/25	81/18670	0.005227674	0.030283662	0.016799342	PARK7/SLC25A12	2
	BP	GO:0033238	regulation of cellular amine metabolic process	2/25	81/18670	0.005227674	0.030283662	0.016799342	PARK7/PNKD	2
	BP	GO:0003333	amino acid transmembrane transport	2/25	82/18670	0.005353987	0.030610838	0.016980837	PER2/SLC25A12	2
	BP	GO:0006094	gluconeogenesis	2/25	82/18670	0.005353987	0.030610838	0.016980837	PER2/SLC25A12	2
	BP	GO:0034644	cellular response to UV	2/25	82/18670	0.005353987	0.030610838	0.016980837	TP53/MYC	2
	BP	GO:0009199	ribonucleoside triphosphate metabolic process	2/25	83/18670	0.005481701	0.030937497	0.017162046	LDHC/SLC25A12	2
	BP	GO:0048145	regulation of fibroblast proliferation	2/25	83/18670	0.005481701	0.030937497	0.017162046	TP53/MYC	2
	BP	GO:2000106	regulation of leukocyte apoptotic process	2/25	83/18670	0.005481701	0.030937497	0.017162046	HIF1A/TP53	2
	BP	GO:0010507	negative regulation of autophagy	2/25	84/18670	0.005610813	0.031396675	0.017416766	TIGAR/TP53	2
	BP	GO:0048144	fibroblast proliferation	2/25	84/18670	0.005610813	0.031396675	0.017416766	TP53/MYC	2
	BP	GO:0009144	purine nucleoside triphosphate metabolic process	2/25	85/18670	0.005741318	0.031855836	0.017671478	LDHC/SLC25A12	2
	BP	GO:0019319	hexose biosynthetic process	2/25	85/18670	0.005741318	0.031855836	0.017671478	PER2/SLC25A12	2
	BP	GO:0009165	nucleotide biosynthetic process	3/25	278/18670	0.005894488	0.032568283	0.018066696	LDHC/SLC25A12/SLC5A8	3
	BP	GO:0006112	energy reserve metabolic process	2/25	87/18670	0.006006496	0.033048293	0.018332974	PER2/MYC	2
	BP	GO:1901293	nucleoside phosphate biosynthetic process	3/25	282/18670	0.006131938	0.033096831	0.018359899	LDHC/SLC25A12/SLC5A8	3
	BP	GO:0009060	aerobic respiration	2/25	88/18670	0.006141161	0.033096831	0.018359899	ACTN3/HIF1A	2
	BP	GO:1900407	regulation of cellular response to oxidative stress	2/25	88/18670	0.006141161	0.033096831	0.018359899	HIF1A/PARK7	2
	BP	GO:1903321	negative regulation of protein modification by small protein conjugation or removal	2/25	88/18670	0.006141161	0.033096831	0.018359899	PARK7/PER2	2
	BP	GO:2000177	regulation of neural precursor cell proliferation	2/25	88/18670	0.006141161	0.033096831	0.018359899	HIF1A/TP53	2
	BP	GO:0046364	monosaccharide biosynthetic process	2/25	91/18670	0.006553418	0.035073032	0.019456163	PER2/SLC25A12	2
	BP	GO:0097193	intrinsic apoptotic signaling pathway	3/25	289/18670	0.006561191	0.035073032	0.019456163	HIF1A/PARK7/TP53	3
	BP	GO:0006476	protein deacetylation	2/25	93/18670	0.006835103	0.036242584	0.020104951	PER2/TP53	2
	BP	GO:0036473	cell death in response to oxidative stress	2/25	93/18670	0.006835103	0.036242584	0.020104951	HIF1A/PARK7	2
	BP	GO:0016236	macroautophagy	3/25	295/18670	0.006943139	0.036667582	0.020340712	HIF1A/TIGAR/TP53	3
	BP	GO:0006835	dicarboxylic acid transport	2/25	96/18670	0.007267832	0.038076489	0.021122279	PER2/SLC25A12	2
	BP	GO:0090277	positive regulation of peptide hormone secretion	2/25	96/18670	0.007267832	0.038076489	0.021122279	HIF1A/PFKFB2	2
	BP	GO:0034599	cellular response to oxidative stress	3/25	302/18670	0.007405263	0.038237004	0.021211322	HIF1A/PARK7/TP53	3
	BP	GO:0042775	mitochondrial ATP synthesis coupled electron transport	2/25	97/18670	0.00741478	0.038237004	0.021211322	MIR210/PARK7	2
	BP	GO:1902882	regulation of response to oxidative stress	2/25	97/18670	0.00741478	0.038237004	0.021211322	HIF1A/PARK7	2
	BP	GO:2001022	positive regulation of response to DNA damage stimulus	2/25	97/18670	0.00741478	0.038237004	0.021211322	TIGAR/MYC	2
	BP	GO:0042773	ATP synthesis coupled electron transport	2/25	98/18670	0.007563076	0.038698228	0.021467178	MIR210/PARK7	2
	BP	GO:2001243	negative regulation of intrinsic apoptotic signaling pathway	2/25	98/18670	0.007563076	0.038698228	0.021467178	HIF1A/PARK7	2
	BP	GO:2000379	positive regulation of reactive oxygen species metabolic process	2/25	102/18670	0.008169654	0.041639903	0.023099022	PARK7/TP53	2
	BP	GO:0018958	phenol-containing compound metabolic process	2/25	103/18670	0.00832463	0.042103418	0.023356149	PARK7/PNKD	2
	BP	GO:0035601	protein deacylation	2/25	103/18670	0.00832463	0.042103418	0.023356149	PER2/TP53	2
	BP	GO:0046822	regulation of nucleocytoplasmic transport	2/25	104/18670	0.008480932	0.042404659	0.023523257	PARK7/TP53	2
	BP	GO:0071887	leukocyte apoptotic process	2/25	104/18670	0.008480932	0.042404659	0.023523257	HIF1A/TP53	2
	BP	GO:0098732	macromolecule deacylation	2/25	104/18670	0.008480932	0.042404659	0.023523257	PER2/TP53	2
	BP	GO:2001023	regulation of response to drug	2/25	106/18670	0.008797497	0.043820868	0.024308875	PARK7/PER2	2
	BP	GO:0051341	regulation of oxidoreductase activity	2/25	107/18670	0.008957754	0.044450744	0.024658287	HIF1A/PARK7	2
	BP	GO:2000278	regulation of DNA biosynthetic process	2/25	108/18670	0.009119323	0.045082367	0.025008669	TP53/MYC	2
	BP	GO:0046677	response to antibiotic	3/25	327/18670	0.009203463	0.045327918	0.025144884	LDHA/PARK7/TP53	3
	BP	GO:0009141	nucleoside triphosphate metabolic process	2/25	109/18670	0.009282199	0.045545119	0.025265373	LDHC/SLC25A12	2
	BP	GO:0002065	columnar/cuboidal epithelial cell differentiation	2/25	112/18670	0.009778641	0.047802649	0.026517699	HIF1A/TIGAR	2
	BP	GO:0042752	regulation of circadian rhythm	2/25	114/18670	0.010116077	0.049269043	0.027331156	PER2/TP53	2
	BP	GO:0062197	cellular response to chemical stress	3/25	350/18670	0.011066247	0.053361097	0.029601153	HIF1A/PARK7/TP53	3
	BP	GO:0051052	regulation of DNA metabolic process	3/25	351/18670	0.011151848	0.053361097	0.029601153	TIGAR/TP53/MYC	3
	BP	GO:0010508	positive regulation of autophagy	2/25	120/18670	0.011159165	0.053361097	0.029601153	HIF1A/PARK7	2
	BP	GO:0072089	stem cell proliferation	2/25	120/18670	0.011159165	0.053361097	0.029601153	HIF1A/TP53	2
	BP	GO:0098739	import across plasma membrane	2/25	120/18670	0.011159165	0.053361097	0.029601153	MIR210/PER2	2
	BP	GO:0043618	regulation of transcription from RNA polymerase II promoter in response to stress	2/25	121/18670	0.011337465	0.054017269	0.029965153	HIF1A/TP53	2
	BP	GO:0001505	regulation of neurotransmitter levels	3/25	355/18670	0.011498125	0.054584962	0.030280071	PARK7/PER2/PNKD	3
	BP	GO:0051101	regulation of DNA binding	2/25	124/18670	0.011879929	0.056194628	0.031173006	PARK7/PER2	2
	BP	GO:0031331	positive regulation of cellular catabolic process	3/25	362/18670	0.012119079	0.057120391	0.031686557	HIF1A/PARK7/PFKFB2	3
	BP	GO:0043620	regulation of DNA-templated transcription in response to stress	2/25	127/18670	0.012433667	0.057778653	0.032051716	HIF1A/TP53	2
	BP	GO:0046887	positive regulation of hormone secretion	2/25	127/18670	0.012433667	0.057778653	0.032051716	HIF1A/PFKFB2	2
	BP	GO:0010595	positive regulation of endothelial cell migration	2/25	128/18670	0.012620736	0.057778653	0.032051716	HIF1A/MIR210	2
	BP	GO:0003206	cardiac chamber morphogenesis	2/25	129/18670	0.012809044	0.057778653	0.032051716	HIF1A/TP53	2
	BP	GO:0044106	cellular amine metabolic process	2/25	129/18670	0.012809044	0.057778653	0.032051716	PARK7/PNKD	2
	BP	GO:0071482	cellular response to light stimulus	2/25	129/18670	0.012809044	0.057778653	0.032051716	TP53/MYC	2
	BP	GO:0014877	response to muscle inactivity involved in regulation of muscle adaptation	1/25	10/18670	0.013313256	0.057778653	0.032051716	ACTN3	1
	BP	GO:0014894	response to denervation involved in regulation of muscle adaptation	1/25	10/18670	0.013313256	0.057778653	0.032051716	ACTN3	1
	BP	GO:0030388	fructose 1,6-bisphosphate metabolic process	1/25	10/18670	0.013313256	0.057778653	0.032051716	TIGAR	1
	BP	GO:0032025	response to cobalt ion	1/25	10/18670	0.013313256	0.057778653	0.032051716	TIGAR	1
	BP	GO:0033131	regulation of glucokinase activity	1/25	10/18670	0.013313256	0.057778653	0.032051716	PFKFB2	1
	BP	GO:0033483	gas homeostasis	1/25	10/18670	0.013313256	0.057778653	0.032051716	HIF1A	1
	BP	GO:0043471	regulation of cellular carbohydrate catabolic process	1/25	10/18670	0.013313256	0.057778653	0.032051716	TIGAR	1
	BP	GO:0051409	response to nitrosative stress	1/25	10/18670	0.013313256	0.057778653	0.032051716	PARK7	1
	BP	GO:0070099	regulation of chemokine-mediated signaling pathway	1/25	10/18670	0.013313256	0.057778653	0.032051716	HIF1A	1
	BP	GO:0070341	fat cell proliferation	1/25	10/18670	0.013313256	0.057778653	0.032051716	PER2	1
	BP	GO:0070344	regulation of fat cell proliferation	1/25	10/18670	0.013313256	0.057778653	0.032051716	PER2	1
	BP	GO:0072203	cell proliferation involved in metanephros development	1/25	10/18670	0.013313256	0.057778653	0.032051716	MYC	1
	BP	GO:0110096	cellular response to aldehyde	1/25	10/18670	0.013313256	0.057778653	0.032051716	PARK7	1
	BP	GO:1901033	positive regulation of response to reactive oxygen species	1/25	10/18670	0.013313256	0.057778653	0.032051716	PARK7	1
	BP	GO:1903799	negative regulation of production of miRNAs involved in gene silencing by miRNA	1/25	10/18670	0.013313256	0.057778653	0.032051716	TP53	1
	BP	GO:1903800	positive regulation of production of miRNAs involved in gene silencing by miRNA	1/25	10/18670	0.013313256	0.057778653	0.032051716	TP53	1
	BP	GO:1903862	positive regulation of oxidative phosphorylation	1/25	10/18670	0.013313256	0.057778653	0.032051716	PARK7	1
	BP	GO:2001054	negative regulation of mesenchymal cell apoptotic process	1/25	10/18670	0.013313256	0.057778653	0.032051716	HIF1A	1
	BP	GO:0048565	digestive tract development	2/25	134/18670	0.013769053	0.059560213	0.033040006	HIF1A/TIGAR	2
	BP	GO:0009308	amine metabolic process	2/25	138/18670	0.014559022	0.06032999	0.033467027	PARK7/PNKD	2
	BP	GO:0014870	response to muscle inactivity	1/25	11/18670	0.014635184	0.06032999	0.033467027	ACTN3	1
	BP	GO:0014883	transition between fast and slow fiber	1/25	11/18670	0.014635184	0.06032999	0.033467027	ACTN3	1
	BP	GO:0033234	negative regulation of protein sumoylation	1/25	11/18670	0.014635184	0.06032999	0.033467027	PARK7	1
	BP	GO:0033860	regulation of NAD(P)H oxidase activity	1/25	11/18670	0.014635184	0.06032999	0.033467027	PARK7	1
	BP	GO:0036462	TRAIL-activated apoptotic signaling pathway	1/25	11/18670	0.014635184	0.06032999	0.033467027	PARK7	1
	BP	GO:0043619	regulation of transcription from RNA polymerase II promoter in response to oxidative stress	1/25	11/18670	0.014635184	0.06032999	0.033467027	HIF1A	1
	BP	GO:0045899	positive regulation of RNA polymerase II transcription preinitiation complex assembly	1/25	11/18670	0.014635184	0.06032999	0.033467027	TP53	1
	BP	GO:0046689	response to mercury ion	1/25	11/18670	0.014635184	0.06032999	0.033467027	PARK7	1
	BP	GO:0046886	positive regulation of hormone biosynthetic process	1/25	11/18670	0.014635184	0.06032999	0.033467027	HIF1A	1
	BP	GO:0051583	dopamine uptake involved in synaptic transmission	1/25	11/18670	0.014635184	0.06032999	0.033467027	PARK7	1
	BP	GO:0051934	catecholamine uptake involved in synaptic transmission	1/25	11/18670	0.014635184	0.06032999	0.033467027	PARK7	1
	BP	GO:0051974	negative regulation of telomerase activity	1/25	11/18670	0.014635184	0.06032999	0.033467027	TP53	1
	BP	GO:0090073	positive regulation of protein homodimerization activity	1/25	11/18670	0.014635184	0.06032999	0.033467027	PARK7	1
	BP	GO:1990440	positive regulation of transcription from RNA polymerase II promoter in response to endoplasmic reticulum stress	1/25	11/18670	0.014635184	0.06032999	0.033467027	TP53	1
	BP	GO:0051588	regulation of neurotransmitter transport	2/25	139/18670	0.014759536	0.060652469	0.033645916	PER2/PNKD	2
	BP	GO:0006865	amino acid transport	2/25	141/18670	0.015164169	0.061928205	0.034353609	PER2/SLC25A12	2
	BP	GO:0009411	response to UV	2/25	141/18670	0.015164169	0.061928205	0.034353609	TP53/MYC	2
	BP	GO:0106106	cold-induced thermogenesis	2/25	143/18670	0.015573585	0.062075046	0.034435067	ACTN3/PER2	2
	BP	GO:0120161	regulation of cold-induced thermogenesis	2/25	143/18670	0.015573585	0.062075046	0.034435067	ACTN3/PER2	2
	BP	GO:1904064	positive regulation of cation transmembrane transport	2/25	144/18670	0.015780078	0.062075046	0.034435067	MIR210/PARK7	2
	BP	GO:0002863	positive regulation of inflammatory response to antigenic stimulus	1/25	12/18670	0.015955411	0.062075046	0.034435067	PARK7	1
	BP	GO:0006983	ER overload response	1/25	12/18670	0.015955411	0.062075046	0.034435067	TP53	1
	BP	GO:0014889	muscle atrophy	1/25	12/18670	0.015955411	0.062075046	0.034435067	ACTN3	1
	BP	GO:0032042	mitochondrial DNA metabolic process	1/25	12/18670	0.015955411	0.062075046	0.034435067	TP53	1
	BP	GO:0034309	primary alcohol biosynthetic process	1/25	12/18670	0.015955411	0.062075046	0.034435067	PARK7	1
	BP	GO:0042416	dopamine biosynthetic process	1/25	12/18670	0.015955411	0.062075046	0.034435067	PARK7	1
	BP	GO:0046929	negative regulation of neurotransmitter secretion	1/25	12/18670	0.015955411	0.062075046	0.034435067	PNKD	1
	BP	GO:0051095	regulation of helicase activity	1/25	12/18670	0.015955411	0.062075046	0.034435067	TP53	1
	BP	GO:0060081	membrane hyperpolarization	1/25	12/18670	0.015955411	0.062075046	0.034435067	PARK7	1
	BP	GO:0090085	regulation of protein deubiquitination	1/25	12/18670	0.015955411	0.062075046	0.034435067	PARK7	1
	BP	GO:1901298	regulation of hydrogen peroxide-mediated programmed cell death	1/25	12/18670	0.015955411	0.062075046	0.034435067	PARK7	1
	BP	GO:2000121	regulation of removal of superoxide radicals	1/25	12/18670	0.015955411	0.062075046	0.034435067	PARK7	1
	BP	GO:2001053	regulation of mesenchymal cell apoptotic process	1/25	12/18670	0.015955411	0.062075046	0.034435067	HIF1A	1
	BP	GO:0042542	response to hydrogen peroxide	2/25	146/18670	0.016196618	0.062642804	0.03475002	LDHA/PARK7	2
	BP	GO:0055123	digestive system development	2/25	146/18670	0.016196618	0.062642804	0.03475002	HIF1A/TIGAR	2
	BP	GO:0043524	negative regulation of neuron apoptotic process	2/25	147/18670	0.016406659	0.063084085	0.034994814	HIF1A/PARK7	2
	BP	GO:0071236	cellular response to antibiotic	2/25	147/18670	0.016406659	0.063084085	0.034994814	PARK7/TP53	2
	BP	GO:0035148	tube formation	2/25	148/18670	0.016617876	0.063709934	0.035341993	HIF1A/MIR210	2
	BP	GO:0061351	neural precursor cell proliferation	2/25	150/18670	0.017043825	0.064349097	0.035696557	HIF1A/TP53	2
	BP	GO:0002864	regulation of acute inflammatory response to antigenic stimulus	1/25	13/18670	0.01727394	0.064349097	0.035696557	PARK7	1
	BP	GO:0010870	positive regulation of receptor biosynthetic process	1/25	13/18670	0.01727394	0.064349097	0.035696557	HIF1A	1
	BP	GO:0019896	axonal transport of mitochondrion	1/25	13/18670	0.01727394	0.064349097	0.035696557	HIF1A	1
	BP	GO:0050872	white fat cell differentiation	1/25	13/18670	0.01727394	0.064349097	0.035696557	PER2	1
	BP	GO:0090399	replicative senescence	1/25	13/18670	0.01727394	0.064349097	0.035696557	TP53	1
	BP	GO:0090594	inflammatory response to wounding	1/25	13/18670	0.01727394	0.064349097	0.035696557	HIF1A	1
	BP	GO:0097152	mesenchymal cell apoptotic process	1/25	13/18670	0.01727394	0.064349097	0.035696557	HIF1A	1
	BP	GO:0098712	L-glutamate import across plasma membrane	1/25	13/18670	0.01727394	0.064349097	0.035696557	PER2	1
	BP	GO:2001171	positive regulation of ATP biosynthetic process	1/25	13/18670	0.01727394	0.064349097	0.035696557	SLC25A12	1
	BP	GO:1990845	adaptive thermogenesis	2/25	154/18670	0.017909693	0.066072612	0.036652648	ACTN3/PER2	2
	BP	GO:0034767	positive regulation of ion transmembrane transport	2/25	156/18670	0.01834956	0.066072612	0.036652648	MIR210/PARK7	2
	BP	GO:0043535	regulation of blood vessel endothelial cell migration	2/25	156/18670	0.01834956	0.066072612	0.036652648	HIF1A/MIR210	2
	BP	GO:0010421	hydrogen peroxide-mediated programmed cell death	1/25	14/18670	0.018590773	0.066072612	0.036652648	PARK7	1
	BP	GO:0014819	regulation of skeletal muscle contraction	1/25	14/18670	0.018590773	0.066072612	0.036652648	ACTN3	1
	BP	GO:0014854	response to inactivity	1/25	14/18670	0.018590773	0.066072612	0.036652648	ACTN3	1
	BP	GO:0020027	hemoglobin metabolic process	1/25	14/18670	0.018590773	0.066072612	0.036652648	HIF1A	1
	BP	GO:0034356	NAD biosynthesis via nicotinamide riboside salvage pathway	1/25	14/18670	0.018590773	0.066072612	0.036652648	SLC5A8	1
	BP	GO:0034392	negative regulation of smooth muscle cell apoptotic process	1/25	14/18670	0.018590773	0.066072612	0.036652648	MIR210	1
	BP	GO:0043455	regulation of secondary metabolic process	1/25	14/18670	0.018590773	0.066072612	0.036652648	TIGAR	1
	BP	GO:0051938	L-glutamate import	1/25	14/18670	0.018590773	0.066072612	0.036652648	PER2	1
	BP	GO:0070234	positive regulation of T cell apoptotic process	1/25	14/18670	0.018590773	0.066072612	0.036652648	TP53	1
	BP	GO:0070885	negative regulation of calcineurin-NFAT signaling cascade	1/25	14/18670	0.018590773	0.066072612	0.036652648	ACTN3	1
	BP	GO:0072216	positive regulation of metanephros development	1/25	14/18670	0.018590773	0.066072612	0.036652648	MYC	1
	BP	GO:0097468	programmed cell death in response to reactive oxygen species	1/25	14/18670	0.018590773	0.066072612	0.036652648	PARK7	1
	BP	GO:0106057	negative regulation of calcineurin-mediated signaling	1/25	14/18670	0.018590773	0.066072612	0.036652648	ACTN3	1
	BP	GO:1901722	regulation of cell proliferation involved in kidney development	1/25	14/18670	0.018590773	0.066072612	0.036652648	MYC	1
	BP	GO:0035690	cellular response to drug	3/25	433/18670	0.019514222	0.067464624	0.037424842	PARK7/TP53/MYC	3
	BP	GO:0006000	fructose metabolic process	1/25	15/18670	0.019905912	0.067464624	0.037424842	PFKFB2	1
	BP	GO:0006098	pentose-phosphate shunt	1/25	15/18670	0.019905912	0.067464624	0.037424842	TIGAR	1
	BP	GO:0010273	detoxification of copper ion	1/25	15/18670	0.019905912	0.067464624	0.037424842	PARK7	1
	BP	GO:0014874	response to stimulus involved in regulation of muscle adaptation	1/25	15/18670	0.019905912	0.067464624	0.037424842	ACTN3	1
	BP	GO:0015671	oxygen transport	1/25	15/18670	0.019905912	0.067464624	0.037424842	MYC	1
	BP	GO:0018158	protein oxidation	1/25	15/18670	0.019905912	0.067464624	0.037424842	PARK7	1
	BP	GO:0032352	positive regulation of hormone metabolic process	1/25	15/18670	0.019905912	0.067464624	0.037424842	HIF1A	1
	BP	GO:0034349	glial cell apoptotic process	1/25	15/18670	0.019905912	0.067464624	0.037424842	TP53	1
	BP	GO:0042754	negative regulation of circadian rhythm	1/25	15/18670	0.019905912	0.067464624	0.037424842	PER2	1
	BP	GO:0043650	dicarboxylic acid biosynthetic process	1/25	15/18670	0.019905912	0.067464624	0.037424842	SLC25A12	1
	BP	GO:0045898	regulation of RNA polymerase II transcription preinitiation complex assembly	1/25	15/18670	0.019905912	0.067464624	0.037424842	TP53	1
	BP	GO:0048569	post-embryonic animal organ development	1/25	15/18670	0.019905912	0.067464624	0.037424842	LDHA	1
	BP	GO:0072075	metanephric mesenchyme development	1/25	15/18670	0.019905912	0.067464624	0.037424842	MYC	1
	BP	GO:0090494	dopamine uptake	1/25	15/18670	0.019905912	0.067464624	0.037424842	PARK7	1
	BP	GO:1900037	regulation of cellular response to hypoxia	1/25	15/18670	0.019905912	0.067464624	0.037424842	MIR210	1
	BP	GO:1900119	positive regulation of execution phase of apoptosis	1/25	15/18670	0.019905912	0.067464624	0.037424842	TP53	1
	BP	GO:1990169	stress response to copper ion	1/25	15/18670	0.019905912	0.067464624	0.037424842	PARK7	1
	BP	GO:0051222	positive regulation of protein transport	3/25	440/18670	0.020353048	0.068802719	0.038167127	HIF1A/PFKFB2/TP53	3
	BP	GO:0002070	epithelial cell maturation	1/25	16/18670	0.021219359	0.070463275	0.039088293	HIF1A	1
	BP	GO:0010225	response to UV-C	1/25	16/18670	0.021219359	0.070463275	0.039088293	TP53	1
	BP	GO:0032225	regulation of synaptic transmission, dopaminergic	1/25	16/18670	0.021219359	0.070463275	0.039088293	PNKD	1
	BP	GO:0051444	negative regulation of ubiquitin-protein transferase activity	1/25	16/18670	0.021219359	0.070463275	0.039088293	PARK7	1
	BP	GO:0060965	negative regulation of gene silencing by miRNA	1/25	16/18670	0.021219359	0.070463275	0.039088293	TP53	1
	BP	GO:0070593	dendrite self-avoidance	1/25	16/18670	0.021219359	0.070463275	0.039088293	EMB	1
	BP	GO:0090493	catecholamine uptake	1/25	16/18670	0.021219359	0.070463275	0.039088293	PARK7	1
	BP	GO:0051100	negative regulation of binding	2/25	169/18670	0.02131938	0.07061709	0.039173619	PARK7/PER2	2
	BP	GO:0051186	cofactor metabolic process	3/25	449/18670	0.021460772	0.070906823	0.039334343	HAGH/PARK7/SLC5A8	3
	BP	GO:0003205	cardiac chamber development	2/25	171/18670	0.021793035	0.071051361	0.039414523	HIF1A/TP53	2
	BP	GO:0010634	positive regulation of epithelial cell migration	2/25	171/18670	0.021793035	0.071051361	0.039414523	HIF1A/MIR210	2
	BP	GO:0009152	purine ribonucleotide biosynthetic process	2/25	172/18670	0.022031513	0.071051361	0.039414523	LDHC/SLC25A12	2
	BP	GO:0001659	temperature homeostasis	2/25	173/18670	0.022271087	0.071051361	0.039414523	ACTN3/PER2	2
	BP	GO:1904951	positive regulation of establishment of protein localization	3/25	456/18670	0.022345109	0.071051361	0.039414523	HIF1A/PFKFB2/TP53	3
	BP	GO:0006740	NADPH regeneration	1/25	17/18670	0.022531116	0.071051361	0.039414523	TIGAR	1
	BP	GO:0006750	glutathione biosynthetic process	1/25	17/18670	0.022531116	0.071051361	0.039414523	HAGH	1
	BP	GO:0006978	DNA damage response, signal transduction by p53 class mediator resulting in transcription of p21 class mediator	1/25	17/18670	0.022531116	0.071051361	0.039414523	TP53	1
	BP	GO:0008340	determination of adult lifespan	1/25	17/18670	0.022531116	0.071051361	0.039414523	TP53	1
	BP	GO:0014733	regulation of skeletal muscle adaptation	1/25	17/18670	0.022531116	0.071051361	0.039414523	ACTN3	1
	BP	GO:0031643	positive regulation of myelination	1/25	17/18670	0.022531116	0.071051361	0.039414523	SLC25A12	1
	BP	GO:0050884	neuromuscular process controlling posture	1/25	17/18670	0.022531116	0.071051361	0.039414523	PNKD	1
	BP	GO:0060644	mammary gland epithelial cell differentiation	1/25	17/18670	0.022531116	0.071051361	0.039414523	HIF1A	1
	BP	GO:0061298	retina vasculature development in camera-type eye	1/25	17/18670	0.022531116	0.071051361	0.039414523	HIF1A	1
	BP	GO:0061687	detoxification of inorganic compound	1/25	17/18670	0.022531116	0.071051361	0.039414523	PARK7	1
	BP	GO:0071850	mitotic cell cycle arrest	1/25	17/18670	0.022531116	0.071051361	0.039414523	TP53	1
	BP	GO:0097501	stress response to metal ion	1/25	17/18670	0.022531116	0.071051361	0.039414523	PARK7	1
	BP	GO:1903209	positive regulation of oxidative stress-induced cell death	1/25	17/18670	0.022531116	0.071051361	0.039414523	PARK7	1
	BP	GO:2001267	regulation of cysteine-type endopeptidase activity involved in apoptotic signaling pathway	1/25	17/18670	0.022531116	0.071051361	0.039414523	PARK7	1
	BP	GO:0050821	protein stabilization	2/25	178/18670	0.023485296	0.073079623	0.040539667	PARK7/TP53	2
	BP	GO:0006611	protein export from nucleus	2/25	179/18670	0.023731383	0.073079623	0.040539667	PARK7/TP53	2
	BP	GO:0048771	tissue remodeling	2/25	179/18670	0.023731383	0.073079623	0.040539667	HIF1A/TP53	2
	BP	GO:0009084	glutamine family amino acid biosynthetic process	1/25	18/18670	0.023841185	0.073079623	0.040539667	SLC25A12	1
	BP	GO:0031065	positive regulation of histone deacetylation	1/25	18/18670	0.023841185	0.073079623	0.040539667	TP53	1
	BP	GO:0042772	DNA damage response, signal transduction resulting in transcription	1/25	18/18670	0.023841185	0.073079623	0.040539667	TP53	1
	BP	GO:0051782	negative regulation of cell division	1/25	18/18670	0.023841185	0.073079623	0.040539667	MYC	1
	BP	GO:0060749	mammary gland alveolus development	1/25	18/18670	0.023841185	0.073079623	0.040539667	HIF1A	1
	BP	GO:0061377	mammary gland lobule development	1/25	18/18670	0.023841185	0.073079623	0.040539667	HIF1A	1
	BP	GO:0070230	positive regulation of lymphocyte apoptotic process	1/25	18/18670	0.023841185	0.073079623	0.040539667	TP53	1
	BP	GO:0070233	negative regulation of T cell apoptotic process	1/25	18/18670	0.023841185	0.073079623	0.040539667	HIF1A	1
	BP	GO:2000647	negative regulation of stem cell proliferation	1/25	18/18670	0.023841185	0.073079623	0.040539667	TP53	1
	BP	GO:0043534	blood vessel endothelial cell migration	2/25	180/18670	0.023978546	0.073329738	0.040678414	HIF1A/MIR210	2
	BP	GO:0034248	regulation of cellular amide metabolic process	3/25	476/18670	0.02498177	0.074485772	0.041319704	MIR210/PER2/TIGAR	3
	BP	GO:0015669	gas transport	1/25	19/18670	0.025149569	0.074485772	0.041319704	MYC	1
	BP	GO:0019184	nonribosomal peptide biosynthetic process	1/25	19/18670	0.025149569	0.074485772	0.041319704	HAGH	1
	BP	GO:0030949	positive regulation of vascular endothelial growth factor receptor signaling pathway	1/25	19/18670	0.025149569	0.074485772	0.041319704	HIF1A	1
	BP	GO:0032780	negative regulation of ATPase activity	1/25	19/18670	0.025149569	0.074485772	0.041319704	TP53	1
	BP	GO:0042789	mRNA transcription by RNA polymerase II	1/25	19/18670	0.025149569	0.074485772	0.041319704	HIF1A	1
	BP	GO:0060149	negative regulation of posttranscriptional gene silencing	1/25	19/18670	0.025149569	0.074485772	0.041319704	TP53	1
	BP	GO:0060967	negative regulation of gene silencing by RNA	1/25	19/18670	0.025149569	0.074485772	0.041319704	TP53	1
	BP	GO:0072074	kidney mesenchyme development	1/25	19/18670	0.025149569	0.074485772	0.041319704	MYC	1
	BP	GO:1900409	positive regulation of cellular response to oxidative stress	1/25	19/18670	0.025149569	0.074485772	0.041319704	PARK7	1
	BP	GO:1903798	regulation of production of miRNAs involved in gene silencing by miRNA	1/25	19/18670	0.025149569	0.074485772	0.041319704	TP53	1
	BP	GO:1905288	vascular associated smooth muscle cell apoptotic process	1/25	19/18670	0.025149569	0.074485772	0.041319704	MIR210	1
	BP	GO:1905459	regulation of vascular associated smooth muscle cell apoptotic process	1/25	19/18670	0.025149569	0.074485772	0.041319704	MIR210	1
	BP	GO:2001169	regulation of ATP biosynthetic process	1/25	19/18670	0.025149569	0.074485772	0.041319704	SLC25A12	1
	BP	GO:0009260	ribonucleotide biosynthetic process	2/25	185/18670	0.025230369	0.074557159	0.041359305	LDHC/SLC25A12	2
	BP	GO:0034765	regulation of ion transmembrane transport	3/25	483/18670	0.02594313	0.076461524	0.042415718	MIR210/PARK7/PER2	3
	BP	GO:0006575	cellular modified amino acid metabolic process	2/25	188/18670	0.025994164	0.076461524	0.042415718	HAGH/PARK7	2
	BP	GO:0034755	iron ion transmembrane transport	1/25	20/18670	0.026456269	0.076461524	0.042415718	MIR210	1
	BP	GO:0045655	regulation of monocyte differentiation	1/25	20/18670	0.026456269	0.076461524	0.042415718	MYC	1
	BP	GO:0046823	negative regulation of nucleocytoplasmic transport	1/25	20/18670	0.026456269	0.076461524	0.042415718	PARK7	1
	BP	GO:0051580	regulation of neurotransmitter uptake	1/25	20/18670	0.026456269	0.076461524	0.042415718	PER2	1
	BP	GO:0060261	positive regulation of transcription initiation from RNA polymerase II promoter	1/25	20/18670	0.026456269	0.076461524	0.042415718	TP53	1
	BP	GO:0070932	histone H3 deacetylation	1/25	20/18670	0.026456269	0.076461524	0.042415718	PER2	1
	BP	GO:0097709	connective tissue replacement	1/25	20/18670	0.026456269	0.076461524	0.042415718	HIF1A	1
	BP	GO:1902236	negative regulation of endoplasmic reticulum stress-induced intrinsic apoptotic signaling pathway	1/25	20/18670	0.026456269	0.076461524	0.042415718	PARK7	1
	BP	GO:0051054	positive regulation of DNA metabolic process	2/25	191/18670	0.026767385	0.077022125	0.042726702	TIGAR/MYC	2
	BP	GO:0071478	cellular response to radiation	2/25	191/18670	0.026767385	0.077022125	0.042726702	TP53/MYC	2
	BP	GO:0006164	purine nucleotide biosynthetic process	2/25	192/18670	0.027027206	0.0771799	0.042814225	LDHC/SLC25A12	2
	BP	GO:0046390	ribose phosphate biosynthetic process	2/25	192/18670	0.027027206	0.0771799	0.042814225	LDHC/SLC25A12	2
	BP	GO:0051168	nuclear export	2/25	194/18670	0.027549949	0.0771799	0.042814225	PARK7/TP53	2
	BP	GO:0002438	acute inflammatory response to antigenic stimulus	1/25	21/18670	0.027761287	0.0771799	0.042814225	PARK7	1
	BP	GO:0009713	catechol-containing compound biosynthetic process	1/25	21/18670	0.027761287	0.0771799	0.042814225	PARK7	1
	BP	GO:0030502	negative regulation of bone mineralization	1/25	21/18670	0.027761287	0.0771799	0.042814225	HIF1A	1
	BP	GO:0032986	protein-DNA complex disassembly	1/25	21/18670	0.027761287	0.0771799	0.042814225	MYC	1
	BP	GO:0035162	embryonic hemopoiesis	1/25	21/18670	0.027761287	0.0771799	0.042814225	HIF1A	1
	BP	GO:0042423	catecholamine biosynthetic process	1/25	21/18670	0.027761287	0.0771799	0.042814225	PARK7	1
	BP	GO:0046716	muscle cell cellular homeostasis	1/25	21/18670	0.027761287	0.0771799	0.042814225	HIF1A	1
	BP	GO:0046827	positive regulation of protein export from nucleus	1/25	21/18670	0.027761287	0.0771799	0.042814225	TP53	1
	BP	GO:0070920	regulation of production of small RNA involved in gene silencing by RNA	1/25	21/18670	0.027761287	0.0771799	0.042814225	TP53	1
	BP	GO:0072111	cell proliferation involved in kidney development	1/25	21/18670	0.027761287	0.0771799	0.042814225	MYC	1
	BP	GO:1902884	positive regulation of response to oxidative stress	1/25	21/18670	0.027761287	0.0771799	0.042814225	PARK7	1
	BP	GO:2000269	regulation of fibroblast apoptotic process	1/25	21/18670	0.027761287	0.0771799	0.042814225	TP53	1
	BP	GO:2000678	negative regulation of transcription regulatory region DNA binding	1/25	21/18670	0.027761287	0.0771799	0.042814225	PER2	1
	BP	GO:0071897	DNA biosynthetic process	2/25	196/18670	0.02807681	0.077892417	0.043209481	TP53/MYC	2
	BP	GO:0031667	response to nutrient levels	3/25	499/18670	0.028215556	0.077948438	0.043240559	LDHA/SLC16A1/TP53	3
	BP	GO:0050900	leukocyte migration	3/25	499/18670	0.028215556	0.077948438	0.043240559	SLC16A1/SLC16A3/SLC16A8	3
	BP	GO:0000002	mitochondrial genome maintenance	1/25	22/18670	0.029064626	0.078319638	0.043446475	TP53	1
	BP	GO:0002052	positive regulation of neuroblast proliferation	1/25	22/18670	0.029064626	0.078319638	0.043446475	HIF1A	1
	BP	GO:0010155	regulation of proton transport	1/25	22/18670	0.029064626	0.078319638	0.043446475	PARK7	1
	BP	GO:0010869	regulation of receptor biosynthetic process	1/25	22/18670	0.029064626	0.078319638	0.043446475	HIF1A	1
	BP	GO:0033233	regulation of protein sumoylation	1/25	22/18670	0.029064626	0.078319638	0.043446475	PARK7	1
	BP	GO:0034643	establishment of mitochondrion localization, microtubule-mediated	1/25	22/18670	0.029064626	0.078319638	0.043446475	HIF1A	1
	BP	GO:0043496	regulation of protein homodimerization activity	1/25	22/18670	0.029064626	0.078319638	0.043446475	PARK7	1
	BP	GO:0047497	mitochondrion transport along microtubule	1/25	22/18670	0.029064626	0.078319638	0.043446475	HIF1A	1
	BP	GO:0051000	positive regulation of nitric-oxide synthase activity	1/25	22/18670	0.029064626	0.078319638	0.043446475	HIF1A	1
	BP	GO:0051457	maintenance of protein location in nucleus	1/25	22/18670	0.029064626	0.078319638	0.043446475	PARK7	1
	BP	GO:0090312	positive regulation of protein deacetylation	1/25	22/18670	0.029064626	0.078319638	0.043446475	TP53	1
	BP	GO:1901984	negative regulation of protein acetylation	1/25	22/18670	0.029064626	0.078319638	0.043446475	PARK7	1
	BP	GO:0030278	regulation of ossification	2/25	203/18670	0.0299529	0.07907261	0.043864174	HIF1A/MIR210	2
	BP	GO:0031396	regulation of protein ubiquitination	2/25	204/18670	0.030224947	0.07907261	0.043864174	PARK7/PER2	2
	BP	GO:0034764	positive regulation of transmembrane transport	2/25	204/18670	0.030224947	0.07907261	0.043864174	MIR210/PARK7	2
	BP	GO:0045766	positive regulation of angiogenesis	2/25	204/18670	0.030224947	0.07907261	0.043864174	HIF1A/MIR210	2
	BP	GO:1901605	alpha-amino acid metabolic process	2/25	204/18670	0.030224947	0.07907261	0.043864174	PARK7/SLC25A12	2
	BP	GO:0015740	C4-dicarboxylate transport	1/25	23/18670	0.030366288	0.07907261	0.043864174	SLC25A12	1
	BP	GO:0030810	positive regulation of nucleotide biosynthetic process	1/25	23/18670	0.030366288	0.07907261	0.043864174	SLC25A12	1
	BP	GO:0051349	positive regulation of lyase activity	1/25	23/18670	0.030366288	0.07907261	0.043864174	PARK7	1
	BP	GO:0051350	negative regulation of lyase activity	1/25	23/18670	0.030366288	0.07907261	0.043864174	MIR210	1
	BP	GO:0051589	negative regulation of neurotransmitter transport	1/25	23/18670	0.030366288	0.07907261	0.043864174	PNKD	1
	BP	GO:0072215	regulation of metanephros development	1/25	23/18670	0.030366288	0.07907261	0.043864174	MYC	1
	BP	GO:0089718	amino acid import across plasma membrane	1/25	23/18670	0.030366288	0.07907261	0.043864174	PER2	1
	BP	GO:0090343	positive regulation of cell aging	1/25	23/18670	0.030366288	0.07907261	0.043864174	TP53	1
	BP	GO:1900373	positive regulation of purine nucleotide biosynthetic process	1/25	23/18670	0.030366288	0.07907261	0.043864174	SLC25A12	1
	BP	GO:1901032	negative regulation of response to reactive oxygen species	1/25	23/18670	0.030366288	0.07907261	0.043864174	PARK7	1
	BP	GO:1903206	negative regulation of hydrogen peroxide-induced cell death	1/25	23/18670	0.030366288	0.07907261	0.043864174	PARK7	1
	BP	GO:2000637	positive regulation of gene silencing by miRNA	1/25	23/18670	0.030366288	0.07907261	0.043864174	TP53	1
	BP	GO:0072522	purine-containing compound biosynthetic process	2/25	205/18670	0.030497993	0.079258618	0.043967358	LDHC/SLC25A12	2
	BP	GO:0050679	positive regulation of epithelial cell proliferation	2/25	206/18670	0.030772036	0.079813071	0.044274932	HIF1A/MYC	2
	BP	GO:0002064	epithelial cell development	2/25	207/18670	0.031047073	0.080367914	0.044582721	HIF1A/TIGAR	2
	BP	GO:0007623	circadian rhythm	2/25	208/18670	0.0313231	0.080764464	0.044802701	PER2/TP53	2
	BP	GO:0016051	carbohydrate biosynthetic process	2/25	208/18670	0.0313231	0.080764464	0.044802701	PER2/SLC25A12	2
	BP	GO:0002861	regulation of inflammatory response to antigenic stimulus	1/25	24/18670	0.031666274	0.080856602	0.044853812	PARK7	1
	BP	GO:0014850	response to muscle activity	1/25	24/18670	0.031666274	0.080856602	0.044853812	HIF1A	1
	BP	GO:0046835	carbohydrate phosphorylation	1/25	24/18670	0.031666274	0.080856602	0.044853812	PFKFB2	1
	BP	GO:0060148	positive regulation of posttranscriptional gene silencing	1/25	24/18670	0.031666274	0.080856602	0.044853812	TP53	1
	BP	GO:2000178	negative regulation of neural precursor cell proliferation	1/25	24/18670	0.031666274	0.080856602	0.044853812	TP53	1
	BP	GO:0002053	positive regulation of mesenchymal cell proliferation	1/25	25/18670	0.032964587	0.083042972	0.046066664	MYC	1
	BP	GO:0019430	removal of superoxide radicals	1/25	25/18670	0.032964587	0.083042972	0.046066664	PARK7	1
	BP	GO:0032461	positive regulation of protein oligomerization	1/25	25/18670	0.032964587	0.083042972	0.046066664	TP53	1
	BP	GO:0051156	glucose 6-phosphate metabolic process	1/25	25/18670	0.032964587	0.083042972	0.046066664	TIGAR	1
	BP	GO:0051654	establishment of mitochondrion localization	1/25	25/18670	0.032964587	0.083042972	0.046066664	HIF1A	1
	BP	GO:0060571	morphogenesis of an epithelial fold	1/25	25/18670	0.032964587	0.083042972	0.046066664	HIF1A	1
	BP	GO:2000679	positive regulation of transcription regulatory region DNA binding	1/25	25/18670	0.032964587	0.083042972	0.046066664	PARK7	1
	BP	GO:0043281	regulation of cysteine-type endopeptidase activity involved in apoptotic process	2/25	215/18670	0.033282793	0.083684268	0.046422412	PARK7/MYC	2
	BP	GO:0006814	sodium ion transport	2/25	218/18670	0.034137234	0.084846545	0.047067165	SLC5A12/SLC5A8	2
	BP	GO:0002360	T cell lineage commitment	1/25	26/18670	0.034261228	0.084846545	0.047067165	TP53	1
	BP	GO:0032800	receptor biosynthetic process	1/25	26/18670	0.034261228	0.084846545	0.047067165	HIF1A	1
	BP	GO:0043090	amino acid import	1/25	26/18670	0.034261228	0.084846545	0.047067165	PER2	1
	BP	GO:0060765	regulation of androgen receptor signaling pathway	1/25	26/18670	0.034261228	0.084846545	0.047067165	PARK7	1
	BP	GO:1900739	regulation of protein insertion into mitochondrial membrane involved in apoptotic signaling pathway	1/25	26/18670	0.034261228	0.084846545	0.047067165	TP53	1
	BP	GO:1900740	positive regulation of protein insertion into mitochondrial membrane involved in apoptotic signaling pathway	1/25	26/18670	0.034261228	0.084846545	0.047067165	TP53	1
	BP	GO:1903959	regulation of anion transmembrane transport	1/25	26/18670	0.034261228	0.084846545	0.047067165	PER2	1
	BP	GO:0007584	response to nutrient	2/25	219/18670	0.034423969	0.085089323	0.047201842	LDHA/SLC16A1	2
	BP	GO:0009651	response to salt stress	1/25	27/18670	0.035556201	0.086585934	0.048032061	TP53	1
	BP	GO:0018195	peptidyl-arginine modification	1/25	27/18670	0.035556201	0.086585934	0.048032061	PARK7	1
	BP	GO:0046885	regulation of hormone biosynthetic process	1/25	27/18670	0.035556201	0.086585934	0.048032061	HIF1A	1
	BP	GO:0048643	positive regulation of skeletal muscle tissue development	1/25	27/18670	0.035556201	0.086585934	0.048032061	ACTN3	1
	BP	GO:0071450	cellular response to oxygen radical	1/25	27/18670	0.035556201	0.086585934	0.048032061	PARK7	1
	BP	GO:0071451	cellular response to superoxide	1/25	27/18670	0.035556201	0.086585934	0.048032061	PARK7	1
	BP	GO:2000144	positive regulation of DNA-templated transcription, initiation	1/25	27/18670	0.035556201	0.086585934	0.048032061	TP53	1
	BP	GO:2001039	negative regulation of cellular response to drug	1/25	27/18670	0.035556201	0.086585934	0.048032061	PARK7	1
	BP	GO:0043501	skeletal muscle adaptation	1/25	28/18670	0.036849507	0.089075554	0.049413135	ACTN3	1
	BP	GO:0051123	RNA polymerase II preinitiation complex assembly	1/25	28/18670	0.036849507	0.089075554	0.049413135	TP53	1
	BP	GO:0060260	regulation of transcription initiation from RNA polymerase II promoter	1/25	28/18670	0.036849507	0.089075554	0.049413135	TP53	1
	BP	GO:2000108	positive regulation of leukocyte apoptotic process	1/25	28/18670	0.036849507	0.089075554	0.049413135	TP53	1
	BP	GO:0010594	regulation of endothelial cell migration	2/25	229/18670	0.037343451	0.090103923	0.049983605	HIF1A/MIR210	2
	MF	GO:1901618	organic hydroxy compound transmembrane transporter activity	6/25	44/17696	2.83E-11	2.92E-09	1.64E-09	SLC16A1/SLC16A3/SLC16A7/SLC16A8/SLC5A12/SLC5A8	6
	MF	GO:0008028	monocarboxylic acid transmembrane transporter activity	6/25	51/17696	7.18E-11	3.70E-09	2.08E-09	SLC16A1/SLC16A3/SLC16A7/SLC16A8/SLC5A12/SLC5A8	6
	MF	GO:0005342	organic acid transmembrane transporter activity	7/25	153/17696	1.33E-09	3.42E-08	1.92E-08	SLC16A1/SLC16A3/SLC16A7/SLC16A8/SLC25A12/SLC5A12/SLC5A8	7
	MF	GO:0046943	carboxylic acid transmembrane transporter activity	7/25	153/17696	1.33E-09	3.42E-08	1.92E-08	SLC16A1/SLC16A3/SLC16A7/SLC16A8/SLC25A12/SLC5A12/SLC5A8	7
	MF	GO:0008514	organic anion transmembrane transporter activity	7/25	210/17696	1.20E-08	2.23E-07	1.25E-07	SLC16A1/SLC16A3/SLC16A7/SLC16A8/SLC25A12/SLC5A12/SLC5A8	7
	MF	GO:0016616	oxidoreductase activity, acting on the CH-OH group of donors, NAD or NADP as acceptor	6/25	119/17696	1.30E-08	2.23E-07	1.25E-07	LDHA/LDHAL6A/LDHAL6B/LDHB/LDHC/LDHD	6
	MF	GO:0016614	oxidoreductase activity, acting on CH-OH group of donors	6/25	128/17696	2.01E-08	2.96E-07	1.67E-07	LDHA/LDHAL6A/LDHAL6B/LDHB/LDHC/LDHD	6
	MF	GO:0015293	symporter activity	6/25	144/17696	4.08E-08	5.25E-07	2.95E-07	SLC16A1/SLC16A3/SLC16A7/SLC16A8/SLC5A12/SLC5A8	6
	MF	GO:0008509	anion transmembrane transporter activity	7/25	336/17696	2.99E-07	3.43E-06	1.93E-06	SLC16A1/SLC16A3/SLC16A7/SLC16A8/SLC25A12/SLC5A12/SLC5A8	7
	MF	GO:0015291	secondary active transmembrane transporter activity	6/25	237/17696	7.75E-07	7.98E-06	4.49E-06	SLC16A1/SLC16A3/SLC16A7/SLC16A8/SLC5A12/SLC5A8	6
	MF	GO:0022804	active transmembrane transporter activity	6/25	349/17696	7.27E-06	6.81E-05	3.83E-05	SLC16A1/SLC16A3/SLC16A7/SLC16A8/SLC5A12/SLC5A8	6
	MF	GO:0019203	carbohydrate phosphatase activity	2/25	10/17696	8.56E-05	0.000678454	0.000381349	PFKFB2/TIGAR	2
	MF	GO:0050308	sugar-phosphatase activity	2/25	10/17696	8.56E-05	0.000678454	0.000381349	PFKFB2/TIGAR	2
	MF	GO:0015355	secondary active monocarboxylate transmembrane transporter activity	2/25	12/17696	0.000125373	0.00092239	0.000518462	SLC16A7/SLC5A8	2
	MF	GO:0005343	organic acid:sodium symporter activity	2/25	28/17696	0.000708168	0.004862751	0.002733279	SLC5A12/SLC5A8	2
	MF	GO:0035035	histone acetyltransferase binding	2/25	29/17696	0.000759967	0.004892284	0.002749879	HIF1A/TP53	2
	MF	GO:0016790	thiolester hydrolase activity	2/25	37/17696	0.001238046	0.0075011	0.004216254	HAGH/PNKD	2
	MF	GO:0070888	E-box binding	2/25	50/17696	0.002251735	0.012884926	0.007242421	HIF1A/MYC	2
	MF	GO:0051287	NAD binding	2/25	56/17696	0.002816115	0.015266308	0.00858096	LDHA/LDHB	2
	MF	GO:0005507	copper ion binding	2/25	59/17696	0.003120716	0.016071689	0.009033653	PARK7/TP53	2
	MF	GO:0002039	p53 binding	2/25	66/17696	0.003888719	0.019073242	0.01072078	HIF1A/TP53	2
	MF	GO:0022853	active ion transmembrane transporter activity	3/25	236/17696	0.00433677	0.020088193	0.011291268	SLC16A7/SLC5A12/SLC5A8	3
	MF	GO:0070491	repressing transcription factor binding	2/25	71/17696	0.004485713	0.020088193	0.011291268	PARK7/MYC	2
	MF	GO:0015370	solute:sodium symporter activity	2/25	73/17696	0.004735665	0.020323894	0.011423752	SLC5A12/SLC5A8	2
	MF	GO:0050662	coenzyme binding	3/25	291/17696	0.007744436	0.031907075	0.017934483	LDHA/LDHB/LDHD	3
	MF	GO:0015294	solute:cation symporter activity	2/25	103/17696	0.009224288	0.036542371	0.020539912	SLC5A12/SLC5A8	2
	MF	GO:0042826	histone deacetylase binding	2/25	111/17696	0.010646832	0.040615692	0.022829464	HIF1A/TP53	2
	MF	GO:0140297	DNA-binding transcription factor binding	3/25	351/17696	0.012878042	0.047372798	0.026627531	HIF1A/PARK7/MYC	3
	MF	GO:0002020	protease binding	2/25	128/17696	0.01396911	0.048209352	0.027097745	PARK7/TP53	2
	MF	GO:0140161	monocarboxylate:sodium symporter activity	1/25	10/17696	0.014041559	0.048209352	0.027097745	SLC5A8	1
	MF	GO:0001094	TFIID-class transcription factor complex binding	1/25	11/17696	0.015435258	0.049682236	0.027925631	TP53	1
	MF	GO:0140104	molecular carrier activity	1/25	11/17696	0.015435258	0.049682236	0.027925631	PARK7	1
	MF	GO:0015081	sodium ion transmembrane transporter activity	2/25	150/17696	0.018846331	0.054576127	0.030676413	SLC5A12/SLC5A8	2
	MF	GO:0035257	nuclear hormone receptor binding	2/25	152/17696	0.019320772	0.054576127	0.030676413	HIF1A/PARK7	2
	MF	GO:0005313	L-glutamate transmembrane transporter activity	1/25	14/17696	0.019605016	0.054576127	0.030676413	SLC25A12	1
	MF	GO:0015172	acidic amino acid transmembrane transporter activity	1/25	14/17696	0.019605016	0.054576127	0.030676413	SLC25A12	1
	MF	GO:0015556	C4-dicarboxylate transmembrane transporter activity	1/25	14/17696	0.019605016	0.054576127	0.030676413	SLC25A12	1
	MF	GO:0001222	transcription corepressor binding	1/25	15/17696	0.020991165	0.056897105	0.031980999	PER2	1
	MF	GO:0001228	DNA-binding transcription activator activity, RNA polymerase II-specific	3/25	439/17696	0.023265608	0.059684278	0.033547627	HIF1A/TP53/MYC	3
	MF	GO:0001216	DNA-binding transcription activator activity	3/25	440/17696	0.023403692	0.059684278	0.033547627	HIF1A/TP53/MYC	3
	MF	GO:1990381	ubiquitin-specific protease binding	1/25	17/17696	0.023757819	0.059684278	0.033547627	PARK7	1
	MF	GO:0051427	hormone receptor binding	2/25	185/17696	0.027855509	0.066815219	0.037555821	HIF1A/PARK7	2
	MF	GO:0001091	RNA polymerase II general transcription initiation factor binding	1/25	20/17696	0.027893732	0.066815219	0.037555821	TP53	1
	MF	GO:0019200	carbohydrate kinase activity	1/25	21/17696	0.029268628	0.068515197	0.038511352	PFKFB2	1
	MF	GO:0050839	cell adhesion molecule binding	3/25	499/17696	0.032353723	0.074054077	0.041624673	ACTN3/LDHA/PARK7	3
