# Supplementary material for: Characteristics of lactate metabolism phenotype in hepatocellular carcinoma
Source: Sci Rep. 2023 Nov 11;13:19674. doi: 10.1038/s41598-023-47065-0 (PMC10640573; doi:10.1038/s41598-023-47065-0)
Supplement: Supplementary file 5 — Supplementary Table S4. [file 41598_2023_47065_MOESM5_ESM.txt]

Table S4: Degree of each LAMRs in PPI network
LAMRs	Degree
LDHA	13
SLC16A3	11
LDHB	10
MYC	8
HIF1A	8
SLC16A1	7
SCL16A7	7
TIGAR	7
TP53	6
SLC16A8	6
LDHD	6
PARK7	5
LDHC	5
SLC5A8	4
SLC5A12	4
LDHAL6A	4
EMB	3
PFKFB2	2
PER2	2
HAGH	2
SLC25A12	1
LDHAL6B	1
