# Supplementary material for: Characteristics of lactate metabolism phenotype in hepatocellular carcinoma
Source: Sci Rep. 2023 Nov 11;13:19674. doi: 10.1038/s41598-023-47065-0 (PMC10640573; doi:10.1038/s41598-023-47065-0)
Supplement: Supplementary file 6 — Supplementary Table S5. [file 41598_2023_47065_MOESM6_ESM.txt]

Table S5:335 DEGs between LAMR_clusterA and cluster B(|logFC|>1.5)
id	logFC	AveExpr	t	pvalue	fdr	B
PNMA1	1.617939346	3.510719067	17.33497053	1.65E-49	5.55E-46	101.861225
PKM	2.358918651	4.932692336	17.16170262	8.59E-49	2.03E-45	100.2263334
SINHCAF	1.590111317	2.331462684	17.15222564	9.40E-49	2.03E-45	100.1369572
SLC6A6	1.849272655	1.678085853	16.90992223	9.42E-48	1.53E-44	97.85355596
LHFPL2	1.512638859	2.09526118	16.80646376	2.52E-47	3.26E-44	96.87968435
PLAUR	1.56046412	1.908361305	16.47762078	5.70E-46	5.54E-43	93.78915935
TOR4A	1.566743765	2.113948635	15.94700682	8.57E-44	5.56E-41	88.82095566
ELF4	1.556220117	1.838871698	15.91768973	1.13E-43	6.87E-41	88.54722162
CMTM3	1.516946865	3.449062295	15.87481862	1.69E-43	9.69E-41	88.14709056
MFSD10	1.54635544	4.112983095	15.8503147	2.13E-43	1.12E-40	87.91847165
TMEM51	1.894139048	2.721023644	15.82545966	2.69E-43	1.31E-40	87.68664069
NFE2L3	1.562001851	2.18918679	15.70096452	8.69E-43	3.75E-40	86.52642457
TPM4	1.611206246	5.221450313	15.59726846	2.30E-42	9.13E-40	85.56134493
SOX4	2.23007524	3.397480062	15.54275991	3.84E-42	1.43E-39	85.05453607
SEL1L3	2.241469087	2.919674338	15.49989753	5.74E-42	2.10E-39	84.65625498
TNFRSF21	1.987451346	3.99432383	15.46565229	7.91E-42	2.70E-39	84.3382021
TMEM132A	1.8902131	1.891309628	15.4394484	1.01E-41	3.17E-39	84.09492864
SLC16A3	1.859521928	2.292982066	15.41004596	1.33E-41	4.04E-39	83.82205977
DBN1	1.960829213	3.290098709	15.26339598	5.25E-41	1.46E-38	82.46268684
ARL4C	1.765448494	3.423229891	15.24478916	6.25E-41	1.71E-38	82.29040691
SLC27A5	-2.563443871	6.08429542	-15.12217396	1.96E-40	4.83E-38	81.15625939
S100A11	2.077240782	7.274835066	14.93184527	1.16E-39	2.58E-37	79.39986466
ALOX5	1.820052403	1.927085692	14.82548862	3.10E-39	6.22E-37	78.42064515
ITPR3	1.843910293	1.459248951	14.78720873	4.43E-39	8.52E-37	78.06861601
HOMER3	1.576976852	2.96546157	14.66444466	1.38E-38	2.40E-36	76.94116575
TGFB1	1.868562208	4.325132283	14.56093791	3.60E-38	5.69E-36	75.99241272
ENO2	1.626712038	1.545522443	14.43142473	1.19E-37	1.69E-35	74.80774058
PFKFB3	2.065234446	3.207488034	14.39680111	1.64E-37	2.29E-35	74.49150963
RGS1	2.109300623	2.907883802	14.26353157	5.59E-37	7.16E-35	73.2762345
HIF1A	1.56587555	4.723339204	14.26337193	5.60E-37	7.16E-35	73.27478067
MARCKS	1.556835961	5.407411743	14.24993876	6.33E-37	8.05E-35	73.15245759
ACSM2A	-2.291321193	5.169516941	-14.19333596	1.06E-36	1.32E-34	72.63738442
CXCR4	1.70664057	4.556825925	14.18539931	1.15E-36	1.40E-34	72.56520871
NCK2	1.843937434	3.761267088	14.16622173	1.37E-36	1.62E-34	72.39085552
SCRN1	1.730400747	1.901280661	14.15615131	1.50E-36	1.75E-34	72.29932703
IMPDH1	1.643051192	2.948125301	14.12599312	1.98E-36	2.27E-34	72.02533478
ABCC1	1.593111101	2.261912277	14.10434989	2.41E-36	2.71E-34	71.82880567
FMNL2	1.596464088	2.188089644	14.07441455	3.17E-36	3.42E-34	71.55712411
SLC1A5	2.032838186	3.58195077	14.07351977	3.20E-36	3.43E-34	71.54900603
DCXR	-1.879740353	8.913943138	-14.04152464	4.28E-36	4.43E-34	71.25882131
ACSM2B	-2.168297885	5.689099089	-14.02091458	5.17E-36	5.29E-34	71.07199741
YBX3	1.585594167	2.887606456	13.99054998	6.83E-36	6.74E-34	70.79689854
PFKP	1.972018553	2.552238326	13.94737452	1.01E-35	9.85E-34	70.40603929
FBLIM1	1.666783113	3.527892326	13.93380509	1.15E-35	1.11E-33	70.28327208
SLC7A1	1.538364783	1.718495457	13.91582667	1.35E-35	1.28E-33	70.12067048
JAG1	1.558496325	3.139901922	13.89379897	1.65E-35	1.52E-33	69.92153215
SPHK1	2.367695106	2.422236985	13.87521056	1.96E-35	1.78E-33	69.75356033
FSCN1	1.500420277	4.168480931	13.85760589	2.30E-35	2.07E-33	69.59454086
SMOX	1.63195215	3.036466262	13.85678557	2.32E-35	2.08E-33	69.58713254
COTL1	1.51704906	3.647599813	13.79373269	4.11E-35	3.52E-33	69.01810506
LAMB1	1.739214659	4.249020818	13.79263072	4.16E-35	3.54E-33	69.00816733
RGS2	1.97315217	3.697273991	13.70256097	9.43E-35	7.67E-33	68.19673782
COL9A2	1.569516299	1.31273166	13.67619206	1.20E-34	9.43E-33	67.95949831
FLNA	1.809967604	5.101434235	13.63013833	1.82E-34	1.38E-32	67.54550324
IL4I1	1.638304924	1.792968435	13.62902768	1.84E-34	1.39E-32	67.53552462
TEAD2	1.670351857	3.811591926	13.62716776	1.87E-34	1.41E-32	67.51881481
CERCAM	1.546852091	1.761453532	13.62451162	1.92E-34	1.43E-32	67.49495294
FKBP10	2.012209004	3.325694758	13.62305267	1.94E-34	1.44E-32	67.4818469
DEPDC1B	1.577324564	1.841385783	13.59094942	2.60E-34	1.87E-32	67.19357006
CHST11	1.529426219	2.047687657	13.58472144	2.75E-34	1.96E-32	67.13767008
MFAP2	1.558109817	1.253860446	13.53876963	4.17E-34	2.86E-32	66.72548067
LPAR2	1.529090049	1.822166318	13.50774706	5.52E-34	3.67E-32	66.44746408
TMC6	1.574447138	2.380512237	13.45845422	8.61E-34	5.62E-32	66.00614442
BICC1	2.181169779	2.291366526	13.457097	8.72E-34	5.67E-32	65.99400069
ADAM9	1.562696531	3.396824537	13.38899616	1.61E-33	9.80E-32	65.38519364
MMP14	1.663376453	5.142636432	13.31879056	3.04E-33	1.74E-31	64.75865701
ADGRE5	1.549542966	3.738802323	13.29267958	3.84E-33	2.16E-31	64.52591976
CYBA	2.066808782	4.661154654	13.19495251	9.24E-33	4.87E-31	63.65623535
IER3	2.018343791	5.220721261	13.1903064	9.64E-33	5.04E-31	63.6149445
TTYH3	1.502093987	4.686442908	13.05008132	3.38E-32	1.61E-30	62.3711495
CTSC	1.51071262	3.834026469	13.02943123	4.07E-32	1.90E-30	62.18838316
GPR183	1.507811704	2.316686685	13.0239009	4.28E-32	1.98E-30	62.13945391
ALOX5AP	1.545778353	2.186514601	13.00232822	5.19E-32	2.36E-30	61.94866248
ITGA3	1.693058682	1.947308467	12.99205533	5.68E-32	2.55E-30	61.85784802
CTHRC1	2.127234376	2.568822744	12.9635849	7.33E-32	3.19E-30	61.60629934
LIF	1.737835553	1.641037237	12.94291155	8.81E-32	3.77E-30	61.42376719
DDR1	1.976814443	2.807357455	12.8736982	1.63E-31	6.60E-30	60.81343645
VCAN	1.921528891	1.923049809	12.83398426	2.32E-31	9.24E-30	60.46378103
G6PD	1.864525162	4.202799915	12.82715858	2.47E-31	9.76E-30	60.40372588
KCTD17	1.801807527	2.989881129	12.82039121	2.62E-31	1.03E-29	60.34419544
NCF2	1.587825095	2.907449479	12.80358738	3.04E-31	1.17E-29	60.1964284
RAC2	1.596198057	3.637854512	12.79733276	3.22E-31	1.24E-29	60.14144589
PCK2	-1.564795614	7.427287186	-12.68638018	8.61E-31	3.07E-29	59.16778488
MARCKSL1	1.561675478	6.276925532	12.68059343	9.06E-31	3.22E-29	59.11709194
MRC2	1.578643297	2.22075079	12.56075418	2.61E-30	8.56E-29	58.06928887
MMP9	2.262130372	3.155993134	12.54729676	2.94E-30	9.54E-29	57.95186707
EGLN3	1.574871418	1.552571514	12.53398411	3.31E-30	1.06E-28	57.83575701
MMP11	1.803025933	2.578827585	12.50056789	4.44E-30	1.39E-28	57.54452169
RTP3	-2.602063862	4.718601606	-12.49509749	4.65E-30	1.45E-28	57.49687431
NCEH1	1.505822748	2.24747053	12.45689864	6.51E-30	1.98E-28	57.1643912
SLC10A1	-3.216671019	5.795315819	-12.45450692	6.65E-30	2.01E-28	57.14358716
CAPG	1.904380895	4.3653228	12.44605194	7.16E-30	2.15E-28	57.07005527
SERPINC1	-2.742751463	11.06661234	-12.38623619	1.21E-29	3.52E-28	56.55041681
CD53	1.502669708	3.858265708	12.37236093	1.37E-29	3.95E-28	56.43002187
SLC38A1	1.817756451	2.858049498	12.35317646	1.62E-29	4.63E-28	56.26364908
ASPDH	-2.247300406	5.056978639	-12.27949329	3.08E-29	8.43E-28	55.62562604
RBP4	-1.800139059	12.542179	-12.25021359	3.98E-29	1.08E-27	55.37252719
PMEPA1	1.835792912	2.459054089	12.20884306	5.71E-29	1.50E-27	55.01533829
CYBB	1.564433208	2.872287985	12.19779302	6.29E-29	1.63E-27	54.92001811
SRC	1.574911548	3.357580515	12.12547195	1.18E-28	2.92E-27	54.29705059
PTK7	1.605303529	1.698664694	12.12324101	1.20E-28	2.97E-27	54.27785819
ITGB4	1.586612837	2.430888667	12.04168279	2.44E-28	5.66E-27	53.5772521
MAPK13	1.880481178	2.121110687	12.03090278	2.68E-28	6.14E-27	53.48479948
HPR	-2.48633704	7.876441894	-12.02349065	2.86E-28	6.52E-27	53.42125136
POSTN	2.106462974	2.310267782	11.96693509	4.67E-28	1.04E-26	52.93692417
COL1A2	2.131108511	4.946678514	11.96228687	4.86E-28	1.08E-26	52.89716168
APOC1	-1.527839172	12.58702348	-11.9550838	5.17E-28	1.14E-26	52.83555745
HTRA3	1.779609652	2.098649201	11.94734082	5.53E-28	1.21E-26	52.76935342
PLEKHB1	1.633281107	1.078549793	11.94220161	5.78E-28	1.26E-26	52.72542251
TMED3	1.518154065	2.033916536	11.91508698	7.31E-28	1.58E-26	52.49377711
PLTP	1.793600455	4.297456802	11.91379702	7.39E-28	1.59E-26	52.48276242
COL6A3	1.596318915	2.908006219	11.85795895	1.20E-27	2.50E-26	52.00647352
PAPLN	1.698516678	1.811198455	11.8533721	1.24E-27	2.59E-26	51.96739209
MMP12	1.675722966	1.004129839	11.81872783	1.68E-27	3.44E-26	51.67242673
CXCL5	1.995912022	0.995025551	11.81472061	1.73E-27	3.55E-26	51.63833339
GPNMB	1.572146648	3.888598011	11.81388585	1.75E-27	3.57E-26	51.63123188
OLFML3	1.638392029	2.793713725	11.78469353	2.25E-27	4.53E-26	51.38302638
S100A6	2.008453497	6.778759981	11.75529166	2.89E-27	5.73E-26	51.13331503
TIMP2	1.660739373	4.874104843	11.72029845	3.90E-27	7.50E-26	50.83647919
KRT19	2.77845464	2.230084819	11.66636149	6.19E-27	1.16E-25	50.3797288
WNK2	1.65891341	1.083693938	11.65967828	6.56E-27	1.22E-25	50.32320006
HLA-DQB2	1.675127477	2.46741147	11.65509031	6.82E-27	1.27E-25	50.28440206
IL2RG	1.707035727	3.51027478	11.58857876	1.20E-26	2.17E-25	49.72272935
PLBD1	1.667273631	2.376621575	11.58843008	1.20E-26	2.17E-25	49.72147539
NRSN2	1.790177955	2.947568205	11.50842338	2.38E-26	4.11E-25	49.04779696
COL5A1	1.832938783	3.013690383	11.5052598	2.45E-26	4.21E-25	49.02120301
CES2	-1.706215132	7.47833514	-11.49881128	2.58E-26	4.44E-25	48.96700538
COL1A1	2.352936967	5.676541861	11.47227025	3.24E-26	5.47E-25	48.74408573
TSPAN15	1.543252705	3.507161075	11.37980308	7.09E-26	1.14E-24	47.96933081
OSMR	1.526656357	2.944089176	11.36759344	7.86E-26	1.26E-24	47.86725031
TMSB10	1.597286957	10.68349041	11.36468013	8.05E-26	1.29E-24	47.84290077
NT5DC2	1.570026664	3.318965466	11.33014497	1.08E-25	1.69E-24	47.55448046
SERPINE2	1.68069862	2.309005261	11.27650234	1.69E-25	2.57E-24	47.10731306
SPINT1	2.5148454	2.677851472	11.21888791	2.75E-25	4.05E-24	46.62817023
MMP7	2.457512868	2.104894739	11.21721239	2.79E-25	4.10E-24	46.61425362
APOC3	-2.347668083	12.54631237	-11.16470776	4.33E-25	6.20E-24	46.1786706
MASP2	-2.120107356	6.028022602	-11.11900573	6.35E-25	8.87E-24	45.80033263
ISYNA1	1.678871748	3.476102466	11.09324505	7.88E-25	1.09E-23	45.58741128
C12orf75	1.887926476	2.838748283	11.07838662	8.92E-25	1.23E-23	45.46471133
CA9	2.516295002	1.70381755	11.05304363	1.10E-24	1.49E-23	45.25561763
GLYAT	-2.664921908	4.396342896	-10.98994467	1.87E-24	2.45E-23	44.7360476
GSTP1	1.544378486	4.795050714	10.98663304	1.92E-24	2.51E-23	44.70881986
THBS1	1.732074893	4.154587128	10.98170187	2.00E-24	2.61E-23	44.66828398
SOX9	1.990638032	3.759059496	10.96205337	2.35E-24	3.03E-23	44.50685713
NR1I3	-1.928309819	4.718099071	-10.93070824	3.05E-24	3.87E-23	44.24963383
CREB3L1	1.502048136	1.545928372	10.92419437	3.22E-24	4.08E-23	44.19622631
COL3A1	2.171691912	5.759024344	10.89629255	4.06E-24	5.09E-23	43.96763969
TM4SF1	1.530920926	5.79170515	10.89089954	4.24E-24	5.29E-23	43.92349136
CYP8B1	-3.107972317	5.667831001	-10.88265023	4.54E-24	5.64E-23	43.85598201
TESC	2.330920534	3.616336519	10.86660087	5.19E-24	6.38E-23	43.72471412
SULF1	1.577470283	1.870997868	10.85148096	5.88E-24	7.21E-23	43.60113811
TAT	-3.097087352	6.786990951	-10.84077458	6.42E-24	7.84E-23	43.51368703
TTC36	-2.477629532	3.2911246	-10.80530353	8.61E-24	1.03E-22	43.2242694
KNG1	-1.899029708	10.05251189	-10.74493958	1.42E-23	1.65E-22	42.7328615
PIPOX	-1.54368623	7.130250715	-10.70289107	2.00E-23	2.30E-22	42.39139368
GLYATL1	-1.834738712	4.46277286	-10.69125279	2.20E-23	2.52E-22	42.29700399
SEC14L2	-1.723007534	5.207612134	-10.6767908	2.48E-23	2.82E-22	42.17978747
HLA-DQA1	1.509361789	3.575827547	10.6710395	2.60E-23	2.96E-22	42.13319531
FMOD	1.76261586	2.70373124	10.6699706	2.62E-23	2.98E-22	42.12453746
RBP5	-1.645772484	6.831253064	-10.64755578	3.15E-23	3.54E-22	41.94308583
GEM	1.522975069	2.506302793	10.62612656	3.75E-23	4.17E-22	41.76979916
CCL16	-2.332610208	5.968750816	-10.59606188	4.80E-23	5.25E-22	41.52699057
SLC34A2	1.80021464	0.913222389	10.57546095	5.68E-23	6.16E-22	41.36082204
SNAP25	1.529279695	1.480686806	10.5749033	5.70E-23	6.18E-22	41.35632633
ITIH5	1.587674248	1.03791156	10.56238636	6.32E-23	6.80E-22	41.25544983
QSOX1	1.951168727	3.697941427	10.55286553	6.83E-23	7.33E-22	41.17876186
CDO1	-1.877054357	6.991711472	-10.54300488	7.40E-23	7.91E-22	41.09937516
NEURL3	1.517633451	2.036354953	10.54003211	7.58E-23	8.09E-22	41.07544959
MMP2	1.751850602	3.441556915	10.48793931	1.16E-22	1.20E-21	40.65677462
IGSF23	-1.844607249	4.011937014	-10.48465754	1.19E-22	1.23E-21	40.63043562
TREM2	1.538398536	3.133176386	10.45000207	1.58E-22	1.60E-21	40.35256533
AGXT	-2.090613612	8.610745819	-10.43920576	1.72E-22	1.74E-21	40.2661003
CXCL8	2.162424548	2.83346998	10.41186195	2.15E-22	2.14E-21	40.04732497
COL6A2	1.516653659	5.519114294	10.40499094	2.27E-22	2.25E-21	39.9923992
LAPTM4B	1.579156523	6.052790443	10.39804802	2.40E-22	2.38E-21	39.9369184
FBLN1	1.771038807	3.237372442	10.36701431	3.08E-22	2.99E-21	39.68917282
F12	-1.864338846	8.162166388	-10.36095188	3.24E-22	3.13E-21	39.64082258
ANG	-1.548572864	8.825941769	-10.34534864	3.67E-22	3.52E-21	39.51645111
DAO	-1.721229662	4.422711088	-10.33343917	4.04E-22	3.86E-21	39.42159062
SOCS3	1.547241066	4.288990481	10.2652227	7.00E-22	6.47E-21	38.87938627
TRNP1	2.052870524	3.611934744	10.26503781	7.01E-22	6.48E-21	38.8779194
PFKFB1	-1.658989104	3.701532531	-10.23601059	8.85E-22	8.07E-21	38.64780155
ICAM1	1.509204184	4.80275766	10.23532295	8.90E-22	8.11E-21	38.64235458
UPB1	-1.83382376	5.394400912	-10.23292903	9.07E-22	8.26E-21	38.6233931
LTB	1.640176984	3.424526389	10.2277519	9.46E-22	8.57E-21	38.58239504
AZGP1	-1.704509999	8.824890176	-10.10787445	2.47E-21	2.11E-20	37.63629431
CYP4F2	-2.007092099	5.401441388	-10.09385611	2.76E-21	2.34E-20	37.52606423
DSG2	1.649171133	3.43960995	10.09321685	2.77E-21	2.35E-20	37.52103966
SULF2	1.551018292	3.750023164	10.09282947	2.78E-21	2.35E-20	37.51799487
APOA5	-2.089013482	7.221252087	-10.02819039	4.65E-21	3.79E-20	37.01086067
ETNPPL	-2.023018226	4.707014677	-10.01942448	4.98E-21	4.05E-20	36.94222801
DCDC2	2.014777165	2.873146582	9.997181395	5.94E-21	4.78E-20	36.76822811
TCEAL9	1.551929869	5.209579705	9.981030462	6.75E-21	5.37E-20	36.64202234
HAO1	-1.76875555	7.327113982	-9.962556597	7.81E-21	6.17E-20	36.49780693
GNMT	-2.329491894	5.943861683	-9.927840756	1.03E-20	8.02E-20	36.227211
ELOVL7	1.640967859	1.794210085	9.925429323	1.05E-20	8.16E-20	36.20843488
GAL3ST1	2.010324114	2.663591003	9.905302655	1.23E-20	9.48E-20	36.05182455
LYPD1	1.656005152	1.971108105	9.893259705	1.35E-20	1.03E-19	35.9582026
MYBL2	1.811900909	3.583839721	9.875154143	1.56E-20	1.18E-19	35.8175729
VTCN1	1.502188951	0.781574047	9.867713247	1.65E-20	1.25E-19	35.75982083
HJV	-2.027029464	7.019929069	-9.866546547	1.67E-20	1.26E-19	35.75076782
CD24	2.534489653	5.399597952	9.827960157	2.26E-20	1.67E-19	35.45170477
ACSM5	-1.951210081	4.810710979	-9.798823811	2.83E-20	2.07E-19	35.22633314
PHLDA2	1.640568087	3.546445596	9.789607675	3.05E-20	2.22E-19	35.15512646
C8A	-1.660763526	7.139141898	-9.625329339	1.10E-19	7.41E-19	33.89244541
BACE2	1.659234546	2.253369538	9.604119536	1.29E-19	8.66E-19	33.73034011
HSD17B6	-2.010848183	7.989651148	-9.602571778	1.31E-19	8.75E-19	33.71851898
ITIH1	-1.601455838	9.248568281	-9.526928195	2.34E-19	1.53E-18	33.14216826
TOP2A	1.534349773	3.648180734	9.496434808	2.96E-19	1.90E-18	32.9106011
ISLR	1.829150331	2.578855547	9.487764574	3.17E-19	2.03E-18	32.84484061
GYS2	-2.0030632	3.952881661	-9.473822283	3.53E-19	2.25E-18	32.73916927
CXCL1	2.131227303	2.387167677	9.419821542	5.34E-19	3.33E-18	32.3307722
RAB34	1.557646689	3.169829456	9.405183896	5.97E-19	3.71E-18	32.22031393
TTR	-2.094156848	10.20848428	-9.38532518	6.95E-19	4.29E-18	32.07062324
CYP4A22	-1.749538177	4.846729481	-9.380749394	7.20E-19	4.43E-18	32.03615921
LDOC1	1.513689253	2.448043601	9.372216711	7.68E-19	4.71E-18	31.97191986
SLC6A8	1.693758839	2.786437246	9.367255222	7.98E-19	4.88E-18	31.93458304
AQP9	-2.424235779	6.98558433	-9.358367133	8.54E-19	5.19E-18	31.86772741
FETUB	-2.249550483	5.499277259	-9.353355722	8.87E-19	5.38E-18	31.83004896
CYP2A6	-3.427284908	6.686739749	-9.337928813	9.98E-19	6.02E-18	31.71413863
MSC	1.935392271	2.621721697	9.29454363	1.39E-18	8.25E-18	31.38879137
SLC51A	-1.74408574	4.438258892	-9.288733425	1.45E-18	8.59E-18	31.345291
PITX1	1.524871693	1.42593002	9.254654014	1.88E-18	1.10E-17	31.09047919
HLA-DQA2	1.746527939	3.301031198	9.227908961	2.30E-18	1.33E-17	30.89091114
UCHL1	1.797317684	1.576132838	9.21506783	2.53E-18	1.45E-17	30.79521925
ADH1B	-2.244058544	7.903638716	-9.193551186	2.98E-18	1.70E-17	30.63506276
UGT2B10	-2.10492026	6.80303926	-9.135059381	4.63E-18	2.58E-17	30.20086385
CFHR4	-1.858033324	3.999091284	-9.129210123	4.84E-18	2.69E-17	30.15753849
BGN	1.647620366	7.075674207	9.104054798	5.85E-18	3.22E-17	29.97141139
UBE2C	1.530571052	4.297693862	9.07301047	7.38E-18	4.02E-17	29.7421551
HPD	-2.808168342	8.620214438	-9.053440344	8.54E-18	4.61E-17	29.59788668
CYP4A11	-1.861586047	6.683001944	-9.011107798	1.17E-17	6.23E-17	29.28648942
PLPP2	1.836967453	1.990316181	9.004395788	1.23E-17	6.53E-17	29.23720082
HKDC1	1.694616483	3.912407864	9.003768744	1.24E-17	6.56E-17	29.23259741
CCL20	2.209265148	4.680521571	8.988937445	1.38E-17	7.27E-17	29.12377344
F13B	-1.564595803	6.300540641	-8.981263154	1.46E-17	7.68E-17	29.06750839
ALDOB	-2.206006035	10.68756095	-8.945290427	1.91E-17	9.90E-17	28.80417713
PON1	-1.926749003	7.152089855	-8.941218335	1.97E-17	1.02E-16	28.77441061
LOXL4	1.825345582	3.326799348	8.927553222	2.18E-17	1.12E-16	28.67458339
ABCB4	-1.540882442	4.688903916	-8.926474964	2.20E-17	1.13E-16	28.66671059
SPINT2	1.84001882	2.606848443	8.894765057	2.78E-17	1.41E-16	28.43545548
SPP1	3.129945817	6.755356424	8.890047468	2.88E-17	1.46E-16	28.40109593
HPX	-1.697311464	9.866354693	-8.874777315	3.22E-17	1.62E-16	28.2899592
CTNND2	1.528412876	1.220425865	8.872386023	3.28E-17	1.65E-16	28.2725664
CXCL6	1.80386125	1.678355801	8.863680361	3.50E-17	1.75E-16	28.20927216
SULT2A1	-2.13541752	8.28924619	-8.833794098	4.36E-17	2.16E-16	27.99228937
PRAME	1.751902416	1.168041912	8.78154915	6.40E-17	3.11E-16	27.61411329
PRAP1	-1.817874565	8.980891384	-8.701383202	1.15E-16	5.44E-16	27.03666532
PYCR1	1.844470847	3.170526117	8.695142065	1.20E-16	5.67E-16	26.99185439
EPCAM	2.621134938	2.717435556	8.669839978	1.45E-16	6.78E-16	26.81040284
PLG	-1.696602621	8.212081646	-8.665380033	1.50E-16	6.99E-16	26.77845469
MACROH2A2	1.563941123	3.638760366	8.663736886	1.51E-16	7.07E-16	26.76668697
SELENOM	1.557649211	4.114216529	8.662071053	1.53E-16	7.15E-16	26.75475828
SFRP5	1.823403405	1.243648934	8.589609447	2.59E-16	1.18E-15	26.23733707
AKR7A3	-1.8149534	5.595695303	-8.573020647	2.92E-16	1.33E-15	26.11928637
AFM	-1.827675547	6.43656194	-8.570293081	2.98E-16	1.35E-15	26.09989069
THBS2	1.660088041	3.141725657	8.559509872	3.22E-16	1.46E-15	26.02325146
CPN2	-1.500818352	7.038558639	-8.552663926	3.39E-16	1.53E-15	25.97462864
FXYD2	1.80916038	1.566228557	8.538410066	3.75E-16	1.69E-15	25.87347452
TIMP1	1.746024327	7.969953804	8.533301692	3.89E-16	1.75E-15	25.83724966
MISP	1.679980803	1.286252189	8.509091142	4.63E-16	2.06E-15	25.66576226
SOD3	1.554256018	3.273920684	8.484737792	5.52E-16	2.44E-15	25.49359107
HMGCS2	-1.571932915	9.553480203	-8.483353486	5.57E-16	2.46E-15	25.48381432
RDH16	-1.957766805	5.609796284	-8.476979556	5.84E-16	2.57E-15	25.43881177
ADH4	-2.707675577	7.359057274	-8.475437946	5.90E-16	2.60E-15	25.42793077
BHMT	-2.21142591	6.308892301	-8.462557571	6.47E-16	2.83E-15	25.33707017
HP	-2.015655229	10.62054656	-8.438689783	7.68E-16	3.34E-15	25.16894696
GSTA1	-2.250403665	9.320043008	-8.433572595	7.96E-16	3.46E-15	25.13294327
HRG	-2.419925094	8.667796301	-8.433122245	7.99E-16	3.47E-15	25.12977538
MOGAT2	-1.676062204	2.971347583	-8.307911152	1.95E-15	8.13E-15	24.25343568
CYP2C9	-2.001958837	7.066692644	-8.293879701	2.15E-15	8.94E-15	24.15578453
EPS8L3	1.659113446	2.821440842	8.236307515	3.23E-15	1.32E-14	23.75629221
ADH1A	-1.825722965	7.842918767	-8.221357673	3.59E-15	1.46E-14	23.65286663
PCK1	-2.163752225	6.536434428	-8.198299522	4.22E-15	1.70E-14	23.4935989
HSPB8	1.61511575	3.009778956	8.151258783	5.87E-15	2.33E-14	23.1696319
PCSK1N	1.546000085	1.264253531	8.148766297	5.97E-15	2.37E-14	23.15250211
C6	-1.60664072	6.169897069	-8.140050982	6.34E-15	2.51E-14	23.09263388
ANXA13	1.68765498	3.070452073	8.083545933	9.41E-15	3.64E-14	22.70555828
PTGES	1.524838886	1.766442125	8.063980391	1.08E-14	4.14E-14	22.57196463
GGT1	1.543076099	4.102685064	7.990083918	1.80E-14	6.76E-14	22.0694348
CDHR5	-1.50316179	6.646622497	-7.936009502	2.61E-14	9.66E-14	21.70375679
LGALS3BP	1.522132123	7.447506246	7.93368998	2.65E-14	9.81E-14	21.68811005
APOF	-1.864055481	5.217054074	-7.931081629	2.70E-14	9.98E-14	21.67051881
APOH	-1.545201552	12.33808082	-7.915897702	2.99E-14	1.10E-13	21.56819623
SLC22A1	-2.395626901	5.653982098	-7.875775876	3.94E-14	1.44E-13	21.29848611
CPS1	-2.306472606	6.985075882	-7.862166066	4.32E-14	1.57E-13	21.20721724
CYP7A1	-2.169945501	4.415142495	-7.789141436	7.11E-14	2.53E-13	20.71942014
F9	-1.948705064	6.242038024	-7.78524103	7.30E-14	2.60E-13	20.69345695
OTC	-1.815168494	6.318572912	-7.747271847	9.44E-14	3.32E-13	20.44119888
B3GNT3	1.662422994	2.93152408	7.745943554	9.52E-14	3.35E-13	20.43238999
DKK1	1.849328235	1.727062628	7.723642629	1.11E-13	3.87E-13	20.28465748
CYP2D6	-1.585688815	6.918682742	-7.707438108	1.23E-13	4.30E-13	20.17750218
ALDH1L1	-1.728548061	5.552137118	-7.697510568	1.32E-13	4.58E-13	20.11193434
LUM	1.940926261	3.631327486	7.675667712	1.53E-13	5.27E-13	19.96788406
APOA2	-1.813163192	14.03108707	-7.65029361	1.81E-13	6.21E-13	19.80091592
G6PC	-1.663139794	7.600608351	-7.629968215	2.08E-13	7.07E-13	19.66745737
ETV4	1.55982739	2.945153306	7.616397497	2.27E-13	7.72E-13	19.57849357
S100A9	1.527902157	4.850902581	7.533247164	3.95E-13	1.31E-12	19.03590561
CYP3A4	-3.031504155	5.951612373	-7.52534026	4.17E-13	1.38E-12	18.98453567
FDCSP	1.753290974	1.298485932	7.483829506	5.48E-13	1.79E-12	18.71549308
CYP2A7	-2.191714907	2.892000049	-7.440967196	7.27E-13	2.35E-12	18.43883451
AGR2	1.701124917	1.285592566	7.433592229	7.63E-13	2.46E-12	18.39134975
AEBP1	1.5167886	4.26614516	7.34160583	1.39E-12	4.36E-12	17.8020004
SPP2	-1.989953178	5.888932126	-7.321779967	1.58E-12	4.94E-12	17.6756888
FNDC5	-1.724981632	2.960465555	-7.308051043	1.73E-12	5.38E-12	17.58836962
CYP2C8	-1.887282553	6.753521465	-7.288861818	1.96E-12	6.06E-12	17.4665257
PTGDS	2.169483817	3.777384413	7.180905042	3.93E-12	1.18E-11	16.78550195
CFHR3	-1.676588149	4.740466689	-7.122749369	5.70E-12	1.69E-11	16.42179916
LYZ	1.835921091	7.046008978	7.044908407	9.33E-12	2.72E-11	15.93848176
OR2I1P	1.605985294	6.322349674	7.034502185	9.97E-12	2.89E-11	15.87417413
JCHAIN	1.625741821	3.055680777	7.00190393	1.22E-11	3.53E-11	15.67319348
NTS	1.945308023	1.497982287	6.955953806	1.63E-11	4.66E-11	15.39110174
UGT2B7	-1.566285687	7.153097417	-6.944993846	1.75E-11	4.98E-11	15.32402712
APOA1	-1.759041025	12.53173222	-6.846794922	3.22E-11	8.95E-11	14.72667412
AHSG	-1.76075639	10.67452692	-6.762593983	5.41E-11	1.47E-10	14.21969813
UGT2B15	-1.720351632	7.198276625	-6.712856462	7.34E-11	1.98E-10	13.92251347
GSTA2	-2.152095834	6.027116921	-6.683318331	8.79E-11	2.35E-10	13.74682977
HSD11B1	-2.104914563	6.934196899	-6.565885449	1.79E-10	4.66E-10	13.05437594
ADH1C	-1.978159491	7.65548012	-6.48048023	2.97E-10	7.62E-10	12.55684931
S100A14	1.607119486	4.094508757	6.424936182	4.13E-10	1.05E-09	12.23604811
ARG1	-1.518260393	7.795237007	-6.321982952	7.56E-10	1.87E-09	11.64725162
KRT23	1.767770353	2.929829461	6.248524738	1.16E-09	2.82E-09	11.2317997
CYP17A1	-1.711890533	3.229713449	-6.113249091	2.52E-09	5.93E-09	10.47699463
HAO2	-1.642981071	4.252515831	-5.969785939	5.64E-09	1.29E-08	9.691210953
CLDN4	1.523076613	2.76495428	5.931086494	7.00E-09	1.59E-08	9.481863903
LECT2	-1.527075548	5.190710437	-5.826354988	1.25E-08	2.76E-08	8.920945927
CFHR5	-1.588627199	5.693802332	-5.752416782	1.87E-08	4.08E-08	8.529938454
THRSP	-1.906420935	4.128857094	-5.694098653	2.56E-08	5.52E-08	8.224468959
AFP	1.890709279	3.958195191	5.097420196	5.55E-07	1.07E-06	5.251088625
HSD17B13	-1.742273362	4.436099228	-5.014178389	8.34E-07	1.59E-06	4.85876975
SDS	-1.688644239	6.182729793	-4.823673468	2.08E-06	3.84E-06	3.98215424
CYP1A2	-1.501606084	2.711087172	-4.732567854	3.18E-06	5.80E-06	3.573477433
PEG10	1.543132724	3.231000619	4.57302612	6.60E-06	1.18E-05	2.874445146
S100P	1.5117083	3.584231028	4.474976907	1.02E-05	1.80E-05	2.455439878
SPINK1	1.64472541	6.288843561	4.029065345	6.82E-05	0.000111868	0.65340106
