# Supplementary material for: Characteristics of lactate metabolism phenotype in hepatocellular carcinoma
Source: Sci Rep. 2023 Nov 11;13:19674. doi: 10.1038/s41598-023-47065-0 (PMC10640573; doi:10.1038/s41598-023-47065-0)
Supplement: Supplementary file 7 — Supplementary Table S6. [file 41598_2023_47065_MOESM7_ESM.txt]

Table S6: Functional annotation of 335 DEGs between cluster A and cluster B
Go terms										KEGG pathways
ONTOLOGY	ID	Description	GeneRatio	BgRatio	pvalue	p.adjust	qvalue	geneID	Count	ID	Description	GeneRatio	BgRatio	pvalue	p.adjust	qvalue	geneID	Count
BP	GO:0030198	extracellular matrix organization	42/327	368/18670	2.90E-22	6.27E-19	4.80E-19	TGFB1/FSCN1/LAMB1/COL9A2/MFAP2/MMP14/ITGA3/DDR1/VCAN/MMP9/MMP11/ITGB4/POSTN/COL1A2/COL6A3/MMP12/TIMP2/COL5A1/COL1A1/SPINT1/MMP7/THBS1/SOX9/CREB3L1/COL3A1/SULF1/FMOD/QSOX1/MMP2/COL6A2/FBLN1/ICAM1/SULF2/TTR/BGN/LOXL4/SPINT2/SPP1/PLG/TIMP1/LUM/AEBP1	42	hsa00980	Metabolism of xenobiotics by cytochrome P450	19/207	78/8059	4.72E-14	1.16E-11	9.19E-12	GSTP1/CYP2A6/ADH1B/UGT2B10/SULT2A1/AKR7A3/ADH4/GSTA1/CYP2C9/ADH1A/CYP2D6/CYP3A4/CYP2A7/UGT2B7/UGT2B15/GSTA2/HSD11B1/ADH1C/CYP1A2	19
BP	GO:0043062	extracellular structure organization	42/327	369/18670	3.22E-22	6.27E-19	4.80E-19	TGFB1/FSCN1/LAMB1/COL9A2/MFAP2/MMP14/ITGA3/DDR1/VCAN/MMP9/MMP11/ITGB4/POSTN/COL1A2/COL6A3/MMP12/TIMP2/COL5A1/COL1A1/SPINT1/MMP7/THBS1/SOX9/CREB3L1/COL3A1/SULF1/FMOD/QSOX1/MMP2/COL6A2/FBLN1/ICAM1/SULF2/TTR/BGN/LOXL4/SPINT2/SPP1/PLG/TIMP1/LUM/AEBP1	42	hsa00982	Drug metabolism - cytochrome P450	17/207	72/8059	1.87E-12	2.29E-10	1.82E-10	GSTP1/CYP2A6/ADH1B/UGT2B10/ADH4/GSTA1/CYP2C9/ADH1A/CYP2D6/CYP3A4/CYP2A7/CYP2C8/UGT2B7/UGT2B15/GSTA2/ADH1C/CYP1A2	17
BP	GO:0046394	carboxylic acid biosynthetic process	32/327	355/18670	3.15E-14	3.32E-11	2.54E-11	PKM/SLC27A5/ALOX5/TGFB1/ACSM2A/ACSM2B/ALOX5AP/VCAN/APOC1/APOC3/CYP8B1/CDO1/AGXT/UPB1/APOA5/ELOVL7/ACSM5/BGN/PYCR1/BHMT/CYP2C9/PTGES/GGT1/CPS1/CYP7A1/OTC/CYP2D6/CYP3A4/CYP2C8/PTGDS/SDS/CYP1A2	32	hsa00830	Retinol metabolism	15/207	68/8059	1.13E-10	9.19E-09	7.30E-09	HSD17B6/CYP2A6/ADH1B/UGT2B10/RDH16/ADH4/CYP2C9/ADH1A/CYP3A4/CYP2A7/CYP2C8/UGT2B7/UGT2B15/ADH1C/CYP1A2	15
BP	GO:0016053	organic acid biosynthetic process	32/327	356/18670	3.41E-14	3.32E-11	2.54E-11	PKM/SLC27A5/ALOX5/TGFB1/ACSM2A/ACSM2B/ALOX5AP/VCAN/APOC1/APOC3/CYP8B1/CDO1/AGXT/UPB1/APOA5/ELOVL7/ACSM5/BGN/PYCR1/BHMT/CYP2C9/PTGES/GGT1/CPS1/CYP7A1/OTC/CYP2D6/CYP3A4/CYP2C8/PTGDS/SDS/CYP1A2	32	hsa05204	Chemical carcinogenesis - DNA adducts	14/207	69/8059	1.56E-09	9.56E-08	7.60E-08	GSTP1/CYP2A6/UGT2B10/SULT2A1/GSTA1/CYP2C9/CYP3A4/CYP2A7/CYP2C8/UGT2B7/UGT2B15/GSTA2/HSD11B1/CYP1A2	14
BP	GO:0071466	cellular response to xenobiotic stimulus	22/327	180/18670	8.85E-13	6.90E-10	5.28E-10	TGFB1/ACSM2B/PCK2/CES2/GLYAT/GSTP1/CDO1/ICAM1/CYP2A6/AKR7A3/GSTA1/CYP2C9/PCK1/GGT1/CYP2D6/CYP3A4/CYP2A7/CYP2C8/UGT2B15/GSTA2/ARG1/CYP1A2	22	hsa04976	Bile secretion	14/207	89/8059	4.90E-08	2.40E-06	1.91E-06	SLC27A5/NCEH1/SLC10A1/AQP9/SLC51A/UGT2B10/ABCB4/SULT2A1/FXYD2/SLC22A1/CYP7A1/CYP3A4/UGT2B7/UGT2B15	14
BP	GO:0006631	fatty acid metabolic process	31/327	383/18670	1.43E-12	9.30E-10	7.12E-10	SLC27A5/ALOX5/ACSM2A/ACSM2B/ALOX5AP/PCK2/APOC1/CES2/APOC3/GSTP1/CYP4F2/APOA5/HAO1/ELOVL7/ACSM5/CYP2A6/CYP4A11/PON1/GSTA1/CYP2C9/PCK1/PTGES/GGT1/CYP7A1/CYP2D6/CYP3A4/CYP2A7/CYP2C8/PTGDS/HAO2/CYP1A2	31	hsa00010	Glycolysis / Gluconeogenesis	12/207	67/8059	1.04E-07	4.24E-06	3.37E-06	PKM/ENO2/PFKP/PCK2/ADH1B/HKDC1/ALDOB/ADH4/ADH1A/PCK1/G6PC/ADH1C	12
BP	GO:1901568	fatty acid derivative metabolic process	21/327	167/18670	1.69E-12	9.41E-10	7.20E-10	SLC27A5/ALOX5/ACSM2A/ABCC1/ALOX5AP/CES2/CYP4F2/ELOVL7/CYP2A6/CYP4A11/PON1/HMGCS2/GSTA1/CYP2C9/PTGES/GGT1/CYP2D6/CYP2A7/CYP2C8/PTGDS/CYP1A2	21	hsa04610	Complement and coagulation cascades	13/207	85/8059	2.11E-07	7.38E-06	5.86E-06	PLAUR/SERPINC1/MASP2/KNG1/F12/C8A/CFHR4/F13B/PLG/C6/F9/CFHR3/CFHR5	13
BP	GO:0072330	monocarboxylic acid biosynthetic process	24/327	237/18670	4.92E-12	2.18E-09	1.67E-09	PKM/SLC27A5/ALOX5/ACSM2A/ACSM2B/ALOX5AP/VCAN/APOC1/APOC3/CYP8B1/AGXT/APOA5/ELOVL7/ACSM5/BGN/CYP2C9/PTGES/CYP7A1/CYP2D6/CYP3A4/CYP2C8/PTGDS/SDS/CYP1A2	24	hsa00983	Drug metabolism - other enzymes	12/207	80/8059	7.79E-07	2.38E-05	1.90E-05	IMPDH1/CES2/GSTP1/UPB1/CYP2A6/UGT2B10/GSTA1/CYP3A4/CYP2A7/UGT2B7/UGT2B15/GSTA2	12
BP	GO:0042737	drug catabolic process	19/327	140/18670	5.03E-12	2.18E-09	1.67E-09	SMOX/IL4I1/PCK2/TAT/PIPOX/DAO/HAO1/CYP2A6/HPD/SULT2A1/HP/CYP2C9/PCK1/CYP2D6/CYP3A4/CYP2A7/CYP2C8/SDS/CYP1A2	19	hsa03320	PPAR signaling pathway	11/207	75/8059	2.86E-06	7.78E-05	6.18E-05	SLC27A5/PCK2/PLTP/APOC3/CYP8B1/APOA5/HMGCS2/PCK1/CYP7A1/APOA2/APOA1	11
BP	GO:0008202	steroid metabolic process	28/327	331/18670	6.38E-12	2.48E-09	1.90E-09	SLC27A5/G6PD/APOC1/CYP8B1/SEC14L2/APOA5/HSD17B6/CYP2A6/PON1/SPP1/SULT2A1/HMGCS2/RDH16/CYP2C9/APOF/CYP7A1/CYP2D6/APOA2/G6PC/CYP3A4/CYP2C8/UGT2B7/APOA1/UGT2B15/HSD11B1/CYP17A1/AFP/CYP1A2	28	hsa04512	ECM-receptor interaction	11/207	88/8059	1.39E-05	0.000341422	0.000271377	LAMB1/COL9A2/ITGA3/ITGB4/COL1A2/COL6A3/COL1A1/THBS1/COL6A2/SPP1/THBS2	11
BP	GO:0009410	response to xenobiotic stimulus	26/327	292/18670	1.18E-11	4.18E-09	3.20E-09	TGFB1/CXCR4/ACSM2B/RGS2/PCK2/CES2/GLYAT/GSTP1/CDO1/ICAM1/CYP2A6/ABCB4/AKR7A3/GSTA1/CYP2C9/PCK1/GGT1/CPS1/CYP2D6/CYP3A4/CYP2A7/CYP2C8/UGT2B15/GSTA2/ARG1/CYP1A2	26	hsa00140	Steroid hormone biosynthesis	9/207	61/8059	2.23E-05	0.000496141	0.000394355	HSD17B6/UGT2B10/CYP7A1/CYP3A4/UGT2B7/UGT2B15/HSD11B1/CYP17A1/CYP1A2	9
BP	GO:0006690	icosanoid metabolic process	17/327	114/18670	1.45E-11	4.71E-09	3.61E-09	ALOX5/ABCC1/ALOX5AP/CES2/CYP4F2/CYP2A6/CYP4A11/PON1/GSTA1/CYP2C9/PTGES/GGT1/CYP2D6/CYP2A7/CYP2C8/PTGDS/CYP1A2	17	hsa04668	TNF signaling pathway	12/207	112/8059	2.77E-05	0.000556517	0.000442344	JAG1/MMP14/LIF/MMP9/MAPK13/CXCL5/CREB3L1/SOCS3/ICAM1/CXCL1/CCL20/CXCL6	12
BP	GO:0042445	hormone metabolic process	23/327	233/18670	2.34E-11	7.02E-09	5.38E-09	HIF1A/RBP4/BACE2/HSD17B6/TTR/ADH1B/SPP1/SELENOM/RDH16/ADH4/CYP2C9/ADH1A/PCSK1N/CYP2D6/CYP3A4/CYP2C8/UGT2B7/APOA1/HSD11B1/ADH1C/CYP17A1/AFP/CYP1A2	23	hsa00350	Tyrosine metabolism	7/207	36/8059	2.95E-05	0.000556517	0.000442344	IL4I1/TAT/ADH1B/HPD/ADH4/ADH1A/ADH1C	7
BP	GO:0006805	xenobiotic metabolic process	17/327	125/18670	6.56E-11	1.83E-08	1.40E-08	ACSM2B/CES2/GLYAT/GSTP1/CDO1/CYP2A6/AKR7A3/GSTA1/CYP2C9/GGT1/CYP2D6/CYP3A4/CYP2A7/CYP2C8/UGT2B15/GSTA2/CYP1A2	17	hsa04979	Cholesterol metabolism	8/207	50/8059	3.51E-05	0.000614891	0.000488742	NCEH1/APOC1/PLTP/APOC3/APOH/CYP7A1/APOA2/APOA1	8
BP	GO:0033559	unsaturated fatty acid metabolic process	16/327	110/18670	8.59E-11	2.23E-08	1.71E-08	ALOX5/ALOX5AP/CES2/GSTP1/CYP4F2/ELOVL7/CYP2A6/CYP4A11/GSTA1/CYP2C9/PTGES/CYP2D6/CYP2A7/CYP2C8/PTGDS/CYP1A2	16	hsa01230	Biosynthesis of amino acids	9/207	75/8059	0.00011824	0.001931256	0.001535048	PKM/ENO2/PFKP/ALDOB/PYCR1/CPS1/OTC/ARG1/SDS	9
BP	GO:0034754	cellular hormone metabolic process	17/327	129/18670	1.09E-10	2.66E-08	2.03E-08	RBP4/HSD17B6/TTR/ADH1B/SPP1/RDH16/ADH4/CYP2C9/ADH1A/CYP2D6/CYP3A4/CYP2C8/UGT2B7/ADH1C/CYP17A1/AFP/CYP1A2	17	hsa01200	Carbon metabolism	11/207	115/8059	0.000169086	0.002523472	0.002005767	PKM/ENO2/PFKP/G6PD/AGXT/HAO1/HKDC1/ALDOB/CPS1/HAO2/SDS	11
BP	GO:0006721	terpenoid metabolic process	16/327	120/18670	3.26E-10	7.47E-08	5.72E-08	RBP4/APOC3/TTR/ADH1B/HMGCS2/RDH16/ADH4/CYP2C9/ADH1A/CYP2D6/APOA2/CYP3A4/CYP2C8/APOA1/ADH1C/CYP1A2	16	hsa00620	Pyruvate metabolism	7/207	47/8059	0.000175098	0.002523472	0.002005767	PKM/PCK2/ADH1B/ADH4/ADH1A/PCK1/ADH1C	7
BP	GO:0006066	alcohol metabolic process	27/327	370/18670	4.38E-10	9.49E-08	7.26E-08	SPHK1/G6PD/PCK2/RBP4/APOC1/ISYNA1/SEC14L2/APOA5/HAO1/TTR/ADH1B/PON1/SULT2A1/HMGCS2/RDH16/ADH4/MOGAT2/ADH1A/PCK1/APOF/CYP7A1/CYP2D6/APOA2/CYP3A4/APOA1/ADH1C/CYP1A2	27	hsa00260	Glycine, serine and threonine metabolism	6/207	40/8059	0.000494285	0.006727774	0.005347532	PIPOX/AGXT/DAO/GNMT/BHMT/SDS	6
BP	GO:0001676	long-chain fatty acid metabolic process	15/327	109/18670	7.48E-10	1.53E-07	1.17E-07	SLC27A5/ALOX5/GSTP1/CYP4F2/CYP2A6/CYP4A11/GSTA1/CYP2C9/PTGES/CYP2D6/CYP3A4/CYP2A7/CYP2C8/PTGDS/CYP1A2	15	hsa04510	Focal adhesion	14/207	201/8059	0.000646868	0.008195066	0.006513801	LAMB1/COL9A2/FLNA/ITGA3/RAC2/SRC/ITGB4/COL1A2/COL6A3/COL1A1/THBS1/COL6A2/SPP1/THBS2	14
BP	GO:0002576	platelet degranulation	16/327	128/18670	8.64E-10	1.68E-07	1.29E-07	LHFPL2/TOR4A/TGFB1/FLNA/THBS1/KNG1/QSOX1/ISLR/PLG/TIMP1/HRG/LGALS3BP/APOH/SPP2/APOA1/AHSG	16	hsa04670	Leukocyte transendothelial migration	10/207	114/8059	0.000668985	0.008195066	0.006513801	CXCR4/CYBA/NCF2/RAC2/MMP9/CYBB/MAPK13/MMP2/ICAM1/CLDN4	10
BP	GO:0042572	retinol metabolic process	10/327	41/18670	1.64E-09	3.04E-07	2.33E-07	RBP4/TTR/ADH1B/RDH16/ADH4/ADH1A/CYP2D6/CYP3A4/ADH1C/CYP1A2	10	hsa05140	Leishmaniasis	8/207	77/8059	0.000761062	0.008879055	0.007057466	TGFB1/CYBA/NCF2/MARCKSL1/CYBB/MAPK13/HLA-DQA1/HLA-DQA2	8
BP	GO:0006720	isoprenoid metabolic process	16/327	139/18670	2.94E-09	5.21E-07	3.99E-07	RBP4/APOC3/TTR/ADH1B/HMGCS2/RDH16/ADH4/CYP2C9/ADH1A/CYP2D6/APOA2/CYP3A4/CYP2C8/APOA1/ADH1C/CYP1A2	16	hsa00590	Arachidonic acid metabolism	7/207	61/8059	0.00089661	0.009984971	0.007936497	ALOX5/CYP4F2/CYP2C9/PTGES/GGT1/CYP2C8/PTGDS	7
BP	GO:0010951	negative regulation of endopeptidase activity	21/327	250/18670	3.40E-09	5.76E-07	4.41E-07	PLAUR/MMP9/SERPINC1/SRC/COL6A3/PAPLN/TIMP2/SERPINE2/SPINT1/THBS1/KNG1/ITIH5/ITIH1/FETUB/SPINT2/TIMP1/HRG/PCSK1N/SPP2/AHSG/SPINK1	21	hsa04933	AGE-RAGE signaling pathway in diabetic complications	9/207	100/8059	0.001030317	0.010975112	0.008723505	TGFB1/CYBB/MAPK13/COL1A2/COL1A1/COL3A1/MMP2/CXCL8/ICAM1	9
BP	GO:0001523	retinoid metabolic process	14/327	104/18670	3.73E-09	6.05E-07	4.63E-07	RBP4/APOC3/TTR/ADH1B/RDH16/ADH4/ADH1A/CYP2D6/APOA2/CYP3A4/CYP2C8/APOA1/ADH1C/CYP1A2	14	hsa05146	Amoebiasis	9/207	102/8059	0.00118705	0.012117797	0.009631761	TGFB1/LAMB1/COL1A2/COL1A1/COL3A1/CXCL8/C8A/CXCL1/ARG1	9
BP	GO:0031960	response to corticosteroid	17/327	162/18670	3.93E-09	6.12E-07	4.68E-07	TGFB1/ADAM9/CYBA/PCK2/CYBB/SRC/COL1A1/GSTP1/TAT/CDO1/AGXT/PFKFB1/ICAM1/PCK1/CPS1/APOA2/ARG1	17	hsa04974	Protein digestion and absorption	9/207	103/8059	0.001272345	0.012468985	0.009910901	SLC1A5/COL9A2/COL1A2/COL6A3/COL5A1/COL1A1/COL3A1/COL6A2/FXYD2	9
BP	GO:0006633	fatty acid biosynthetic process	17/327	164/18670	4.74E-09	7.10E-07	5.44E-07	ALOX5/ACSM2A/ACSM2B/ALOX5AP/APOC1/APOC3/APOA5/ELOVL7/ACSM5/CYP2C9/PTGES/CYP7A1/CYP2D6/CYP3A4/CYP2C8/PTGDS/CYP1A2	17	hsa00051	Fructose and mannose metabolism	5/207	33/8059	0.001406763	0.013256036	0.010536484	PFKFB3/PFKP/PFKFB1/HKDC1/ALDOB	5
BP	GO:0044282	small molecule catabolic process	28/327	445/18670	5.71E-09	8.23E-07	6.30E-07	PKM/TGFB1/ENO2/DCXR/PFKP/IL4I1/PCK2/TAT/PIPOX/CDO1/AGXT/DAO/UPB1/CYP4F2/HAO1/HPD/CYP4A11/ALDOB/PON1/SULT2A1/ADH4/PCK1/CYP7A1/OTC/ALDH1L1/ARG1/HAO2/SDS	28	hsa04922	Glucagon signaling pathway	9/207	107/8059	0.001664384	0.015102743	0.012004329	PKM/ITPR3/PFKP/PCK2/CREB3L1/PFKFB1/GYS2/PCK1/G6PC	9
BP	GO:0016101	diterpenoid metabolic process	14/327	110/18670	7.84E-09	1.05E-06	8.07E-07	RBP4/APOC3/TTR/ADH1B/RDH16/ADH4/ADH1A/CYP2D6/APOA2/CYP3A4/CYP2C8/APOA1/ADH1C/CYP1A2	14	hsa04151	PI3K-Akt signaling pathway	19/207	354/8059	0.001837049	0.015999785	0.012717337	LAMB1/COL9A2/LPAR2/ITGA3/PCK2/ITGB4/COL1A2/COL6A3/IL2RG/COL1A1/OSMR/THBS1/CREB3L1/COL6A2/GYS2/SPP1/THBS2/PCK1/G6PC	19
BP	GO:0010466	negative regulation of peptidase activity	21/327	262/18670	7.85E-09	1.05E-06	8.07E-07	PLAUR/MMP9/SERPINC1/SRC/COL6A3/PAPLN/TIMP2/SERPINE2/SPINT1/THBS1/KNG1/ITIH5/ITIH1/FETUB/SPINT2/TIMP1/HRG/PCSK1N/SPP2/AHSG/SPINK1	21	hsa04066	HIF-1 signaling pathway	9/207	109/8059	0.001893852	0.015999785	0.012717337	ENO2/PFKFB3/HIF1A/PFKP/EGLN3/CYBB/HKDC1/ALDOB/TIMP1	9
BP	GO:0006790	sulfur compound metabolic process	25/327	372/18670	1.05E-08	1.37E-06	1.05E-06	ACSM2A/ACSM2B/CHST11/VCAN/G6PD/GLYAT/GSTP1/PIPOX/FMOD/CDO1/AGXT/GNMT/ELOVL7/ACSM5/BGN/SULT2A1/HMGCS2/BHMT/GSTA1/PTGES/GGT1/CPS1/B3GNT3/LUM/GSTA2	25	hsa05205	Proteoglycans in cancer	13/207	205/8059	0.002345381	0.019153941	0.0152244	PLAUR/ITPR3/TGFB1/HIF1A/FLNA/MMP9/SRC/MAPK13/COL1A2/COL1A1/THBS1/MMP2/LUM	13
BP	GO:0032963	collagen metabolic process	14/327	115/18670	1.40E-08	1.76E-06	1.35E-06	TGFB1/HIF1A/MMP14/MRC2/MMP9/MMP11/COL1A2/MMP12/COL5A1/COL1A1/MMP7/CREB3L1/MMP2/ARG1	14	hsa04657	IL-17 signaling pathway	8/207	94/8059	0.002777502	0.021951223	0.017447803	MMP9/MAPK13/CXCL5/CXCL8/CXCL1/CCL20/CXCL6/S100A9	8
BP	GO:0015711	organic anion transport	29/327	495/18670	1.48E-08	1.81E-06	1.38E-06	SLC6A6/MFSD10/SLC16A3/SLC27A5/ABCC1/SLC1A5/SLC7A1/RGS2/SLC10A1/SLC38A1/APOC1/PLTP/APOC3/CA9/THBS1/SNAP25/AGXT/CYP4F2/APOA5/SLC6A8/AQP9/SLC51A/CYP4A11/ABCB4/APOA2/G6PC/APOA1/ARG1/THRSP	29	hsa04061	Viral protein interaction with cytokine and cytokine receptor	8/207	100/8059	0.004074767	0.031197438	0.024797104	CXCR4/CXCL5/IL2RG/CCL16/CXCL8/CXCL1/CCL20/CXCL6	8
BP	GO:0019369	arachidonic acid metabolic process	10/327	51/18670	1.60E-08	1.87E-06	1.43E-06	CYP4F2/CYP2A6/CYP4A11/CYP2C9/PTGES/CYP2D6/CYP2A7/CYP2C8/PTGDS/CYP1A2	10	hsa00650	Butanoate metabolism	4/207	28/8059	0.005336922	0.039622601	0.031493797	ACSM2A/ACSM2B/ACSM5/HMGCS2	4
BP	GO:0022617	extracellular matrix disassembly	12/327	81/18670	1.63E-08	1.87E-06	1.43E-06	TGFB1/FSCN1/MMP14/DDR1/MMP9/MMP11/MMP12/TIMP2/MMP7/MMP2/PLG/TIMP1	12	hsa04926	Relaxin signaling pathway	9/207	129/8059	0.005867593	0.042281185	0.033606957	TGFB1/MMP9/SRC/MAPK13/COL1A2/COL1A1/CREB3L1/COL3A1/MMP2	9
BP	GO:0048771	tissue remodeling	17/327	179/18670	1.78E-08	1.93E-06	1.48E-06	TGFB1/HIF1A/JAG1/MMP14/CTHRC1/LIF/RAC2/SRC/GPNMB/MMP2/BGN/SPP1/PLG/TIMP1/HRG/SPP2/ARG1	17	hsa00591	Linoleic acid metabolism	4/207	29/8059	0.006068421	0.042478947	0.033764147	CYP2C9/CYP3A4/CYP2C8/CYP1A2	4
BP	GO:0016054	organic acid catabolic process	21/327	275/18670	1.84E-08	1.93E-06	1.48E-06	TGFB1/DCXR/IL4I1/PCK2/TAT/PIPOX/CDO1/AGXT/DAO/CYP4F2/HAO1/HPD/CYP4A11/PON1/SULT2A1/PCK1/OTC/ALDH1L1/ARG1/HAO2/SDS	21	hsa00360	Phenylalanine metabolism	3/207	16/8059	0.00730528	0.049716488	0.039516864	IL4I1/TAT/HPD	3
BP	GO:0046395	carboxylic acid catabolic process	21/327	275/18670	1.84E-08	1.93E-06	1.48E-06	TGFB1/DCXR/IL4I1/PCK2/TAT/PIPOX/CDO1/AGXT/DAO/CYP4F2/HAO1/HPD/CYP4A11/PON1/SULT2A1/PCK1/OTC/ALDH1L1/ARG1/HAO2/SDS	21	hsa00120	Primary bile acid biosynthesis	3/207	17/8059	0.008704915	0.05695658	0.04527161	SLC27A5/CYP8B1/CYP7A1	3
BP	GO:0034308	primary alcohol metabolic process	12/327	85/18670	2.86E-08	2.93E-06	2.24E-06	RBP4/HAO1/TTR/ADH1B/SULT2A1/RDH16/ADH4/ADH1A/CYP2D6/CYP3A4/ADH1C/CYP1A2	12	hsa05144	Malaria	5/207	50/8059	0.008834082	0.05695658	0.04527161	TGFB1/THBS1/CXCL8/ICAM1/THBS2	5
BP	GO:0019373	epoxygenase P450 pathway	7/327	20/18670	3.02E-08	3.02E-06	2.31E-06	CYP4F2/CYP2A6/CYP4A11/CYP2C9/CYP2A7/CYP2C8/CYP1A2	7	hsa00270	Cysteine and methionine metabolism	5/207	51/8059	0.009594867	0.060275447	0.047909593	IL4I1/TAT/CDO1/BHMT/SDS	5
BP	GO:0006641	triglyceride metabolic process	13/327	105/18670	3.78E-08	3.68E-06	2.82E-06	SLC27A5/PCK2/APOC1/APOC3/APOA5/MOGAT2/PCK1/APOH/CPS1/APOA2/G6PC/APOA1/THRSP	13
BP	GO:0001101	response to acid chemical	23/327	343/18670	4.33E-08	4.11E-06	3.15E-06	TEAD2/CYBA/RBP4/CYBB/SRC/PTK7/COL1A2/COL1A1/GSTP1/SOX9/COL3A1/TESC/CDO1/MMP2/ICAM1/PON1/ABCB4/PCK1/PTGES/CPS1/OTC/DKK1/ARG1	23
BP	GO:0006639	acylglycerol metabolic process	14/327	129/18670	6.17E-08	5.72E-06	4.38E-06	SLC27A5/PCK2/APOC1/APOC3/ANG/APOA5/MOGAT2/PCK1/APOH/CPS1/APOA2/G6PC/APOA1/THRSP	14
BP	GO:0006638	neutral lipid metabolic process	14/327	130/18670	6.81E-08	6.17E-06	4.72E-06	SLC27A5/PCK2/APOC1/APOC3/ANG/APOA5/MOGAT2/PCK1/APOH/CPS1/APOA2/G6PC/APOA1/THRSP	14
BP	GO:1901605	alpha-amino acid metabolic process	17/327	204/18670	1.22E-07	1.08E-05	8.30E-06	IL4I1/GLYAT/TAT/PIPOX/GLYATL1/CDO1/AGXT/DAO/GNMT/HPD/PYCR1/BHMT/GGT1/CPS1/OTC/ARG1/SDS	17
BP	GO:0042738	exogenous drug catabolic process	7/327	24/18670	1.27E-07	1.10E-05	8.42E-06	CYP2A6/CYP2C9/CYP2D6/CYP3A4/CYP2A7/CYP2C8/CYP1A2	7
BP	GO:0051346	negative regulation of hydrolase activity	26/327	463/18670	1.95E-07	1.66E-05	1.27E-05	PLAUR/RGS2/MMP9/SERPINC1/SRC/APOC1/COL6A3/PAPLN/TIMP2/SERPINE2/SPINT1/APOC3/THBS1/KNG1/ITIH5/ITIH1/FETUB/SPINT2/TIMP1/HRG/PCSK1N/APOA2/SPP2/APOA1/AHSG/SPINK1	26
BP	GO:0007162	negative regulation of cell adhesion	20/327	289/18670	2.02E-07	1.68E-05	1.28E-05	TNFRSF21/TGFB1/JAG1/MMP14/SRC/POSTN/MMP12/GPNMB/COL1A1/SERPINE2/THBS1/KNG1/FBLN1/VTCN1/SPINT2/EPCAM/PLG/HRG/APOA1/ARG1	20
BP	GO:0042119	neutrophil activation	27/327	498/18670	2.28E-07	1.85E-05	1.41E-05	PKM/PLAUR/S100A11/ALOX5/IMPDH1/COTL1/TMC6/ADGRE5/CYBA/CTSC/MMP9/CD53/CYBB/TIMP2/GSTP1/SNAP25/QSOX1/CXCL8/CXCL1/TTR/CXCL6/HP/S100A9/LYZ/AHSG/ARG1/S100P	27
BP	GO:0006869	lipid transport	23/327	380/18670	2.74E-07	2.18E-05	1.67E-05	SLC27A5/ABCC1/SLC10A1/RBP4/APOC1/PLTP/APOC3/THBS1/CYP4F2/APOA5/AQP9/SLC51A/CFHR4/CYP4A11/PON1/ABCB4/SPP1/SELENOM/APOF/APOH/APOA2/APOA1/THRSP	23
BP	GO:0048545	response to steroid hormone	23/327	383/18670	3.15E-07	2.45E-05	1.88E-05	TGFB1/ADAM9/CYBA/PCK2/PMEPA1/CYBB/SRC/COL1A1/GSTP1/THBS1/NR1I3/TAT/CDO1/AGXT/PFKFB1/ICAM1/DSG2/SPP1/PCK1/CPS1/APOA2/ARG1/CLDN4	23
BP	GO:0030199	collagen fibril organization	9/327	54/18670	3.70E-07	2.82E-05	2.16E-05	MMP11/COL1A2/COL5A1/COL1A1/COL3A1/FMOD/LOXL4/LUM/AEBP1	9
BP	GO:0051186	cofactor metabolic process	25/327	449/18670	3.97E-07	2.97E-05	2.27E-05	ACSM2A/ABCC1/ACSM2B/CYBA/G6PD/RAC2/ASPDH/CYBB/GLYAT/GSTP1/PIPOX/CYP4F2/GNMT/ELOVL7/ACSM5/HPX/HMGCS2/ADH4/HP/GSTA1/PTGES/GGT1/ALDH1L1/GSTA2/CYP1A2	25
BP	GO:0016042	lipid catabolic process	21/327	333/18670	4.69E-07	3.45E-05	2.64E-05	SPHK1/PCK2/NCEH1/APOC1/PLBD1/APOC3/CYP4F2/APOA5/HAO1/HSD17B6/CYP4A11/SPP1/SULT2A1/PCK1/CPS1/CYP7A1/APOA2/CYP3A4/APOA1/HAO2/CYP1A2	21
BP	GO:0043200	response to amino acid	12/327	113/18670	6.92E-07	4.99E-05	3.82E-05	CYBA/CYBB/COL1A2/COL1A1/GSTP1/COL3A1/CDO1/MMP2/ICAM1/PCK1/CPS1/ARG1	12
BP	GO:0005996	monosaccharide metabolic process	19/327	287/18670	8.05E-07	5.68E-05	4.35E-05	PKM/ENO2/PFKFB3/DCXR/PFKP/G6PD/PCK2/RBP4/SRC/PFKFB1/GNMT/PHLDA2/HKDC1/ALDOB/PCK1/G6PC/UGT2B7/UGT2B15/SDS	19
BP	GO:0002446	neutrophil mediated immunity	26/327	499/18670	8.17E-07	5.68E-05	4.35E-05	PKM/PLAUR/S100A11/ALOX5/IMPDH1/COTL1/TMC6/ADGRE5/CYBA/CTSC/MMP9/CD53/CYBB/TIMP2/GSTP1/SNAP25/QSOX1/CXCL1/TTR/CXCL6/HP/S100A9/LYZ/AHSG/ARG1/S100P	26
BP	GO:0015850	organic hydroxy compound transport	18/327	262/18670	9.23E-07	6.31E-05	4.83E-05	MFSD10/SLC16A3/SLC27A5/SLC10A1/RBP4/APOC1/PLTP/APOC3/APOA5/AQP9/SLC51A/PON1/ABCB4/SPP1/SELENOM/SLC22A1/APOA2/APOA1	18
BP	GO:0033700	phospholipid efflux	5/327	12/18670	1.14E-06	7.69E-05	5.88E-05	APOC1/APOC3/APOA5/APOA2/APOA1	5
BP	GO:0010876	lipid localization	23/327	415/18670	1.27E-06	8.36E-05	6.40E-05	SLC27A5/ABCC1/SLC10A1/RBP4/APOC1/PLTP/APOC3/THBS1/CYP4F2/APOA5/AQP9/SLC51A/CFHR4/CYP4A11/PON1/ABCB4/SPP1/SELENOM/APOF/APOH/APOA2/APOA1/THRSP	23
BP	GO:0010810	regulation of cell-substrate adhesion	16/327	215/18670	1.32E-06	8.56E-05	6.55E-05	JAG1/FLNA/MMP14/ITGA3/DDR1/RAC2/SRC/POSTN/MMP12/COL1A1/THBS1/FBLN1/PLG/HRG/AGR2/APOA1	16
BP	GO:0045861	negative regulation of proteolysis	21/327	358/18670	1.51E-06	9.47E-05	7.25E-05	PLAUR/MMP9/SERPINC1/SRC/COL6A3/PAPLN/TIMP2/SERPINE2/SPINT1/THBS1/KNG1/ITIH5/ITIH1/FETUB/SPINT2/TIMP1/HRG/PCSK1N/SPP2/AHSG/SPINK1	21
BP	GO:0019318	hexose metabolic process	17/327	244/18670	1.53E-06	9.47E-05	7.25E-05	PKM/ENO2/PFKFB3/DCXR/PFKP/G6PD/PCK2/RBP4/SRC/PFKFB1/GNMT/PHLDA2/HKDC1/ALDOB/PCK1/G6PC/SDS	17
BP	GO:0007565	female pregnancy	15/327	192/18670	1.54E-06	9.47E-05	7.25E-05	TGFB1/RGS2/ITGA3/LIF/DDR1/MMP9/MMP7/MMP2/FBLN1/DSG2/LDOC1/SPP1/TIMP1/ARG1/CLDN4	15
BP	GO:0052547	regulation of peptidase activity	24/327	452/18670	1.58E-06	9.47E-05	7.25E-05	PLAUR/MMP9/EGLN3/SERPINC1/SRC/COL6A3/PAPLN/TIMP2/SERPINE2/SPINT1/THBS1/KNG1/ITIH5/FBLN1/ITIH1/FETUB/SPINT2/TIMP1/HRG/PCSK1N/S100A9/SPP2/AHSG/SPINK1	24
BP	GO:0016999	antibiotic metabolic process	12/327	122/18670	1.58E-06	9.47E-05	7.25E-05	CYBA/RAC2/PCK2/CYBB/ADH1B/SULT2A1/ADH4/HP/ADH1A/PCK1/ADH1C/CYP1A2	12
BP	GO:0043312	neutrophil degranulation	25/327	485/18670	1.62E-06	9.58E-05	7.33E-05	PKM/PLAUR/S100A11/ALOX5/IMPDH1/COTL1/TMC6/ADGRE5/CYBA/CTSC/MMP9/CD53/CYBB/TIMP2/GSTP1/SNAP25/QSOX1/CXCL1/TTR/HP/S100A9/LYZ/AHSG/ARG1/S100P	25
BP	GO:1901654	response to ketone	15/327	193/18670	1.65E-06	9.58E-05	7.33E-05	TGFB1/CYBA/PCK2/CYBB/SRC/CA9/THBS1/ICAM1/DSG2/ABCB4/SPP1/PCK1/CPS1/ARG1/CLDN4	15
BP	GO:0046942	carboxylic acid transport	20/327	331/18670	1.71E-06	9.82E-05	7.51E-05	SLC6A6/SLC16A3/SLC27A5/ABCC1/SLC1A5/SLC7A1/RGS2/SLC10A1/SLC38A1/THBS1/SNAP25/AGXT/CYP4F2/SLC6A8/AQP9/SLC51A/CYP4A11/ABCB4/ARG1/THRSP	20
BP	GO:0051384	response to glucocorticoid	13/327	146/18670	1.81E-06	0.0001009	7.72E-05	TGFB1/ADAM9/PCK2/GSTP1/TAT/CDO1/AGXT/PFKFB1/ICAM1/PCK1/CPS1/APOA2/ARG1	13
BP	GO:0002283	neutrophil activation involved in immune response	25/327	488/18670	1.81E-06	0.0001009	7.72E-05	PKM/PLAUR/S100A11/ALOX5/IMPDH1/COTL1/TMC6/ADGRE5/CYBA/CTSC/MMP9/CD53/CYBB/TIMP2/GSTP1/SNAP25/QSOX1/CXCL1/TTR/HP/S100A9/LYZ/AHSG/ARG1/S100P	25
BP	GO:0015849	organic acid transport	20/327	333/18670	1.88E-06	0.000102653	7.86E-05	SLC6A6/SLC16A3/SLC27A5/ABCC1/SLC1A5/SLC7A1/RGS2/SLC10A1/SLC38A1/THBS1/SNAP25/AGXT/CYP4F2/SLC6A8/AQP9/SLC51A/CYP4A11/ABCB4/ARG1/THRSP	20
BP	GO:0052548	regulation of endopeptidase activity	23/327	425/18670	1.90E-06	0.000102653	7.86E-05	PLAUR/MMP9/EGLN3/SERPINC1/SRC/COL6A3/PAPLN/TIMP2/SERPINE2/SPINT1/THBS1/KNG1/ITIH5/ITIH1/FETUB/SPINT2/TIMP1/HRG/PCSK1N/S100A9/SPP2/AHSG/SPINK1	23
BP	GO:0044706	multi-multicellular organism process	16/327	222/18670	2.01E-06	0.000107138	8.20E-05	TGFB1/RGS2/ITGA3/LIF/DDR1/MMP9/SERPINE2/MMP7/MMP2/FBLN1/DSG2/LDOC1/SPP1/TIMP1/ARG1/CLDN4	16
BP	GO:0032368	regulation of lipid transport	12/327	125/18670	2.05E-06	0.000107727	8.24E-05	APOC1/PLTP/APOC3/THBS1/CYP4F2/APOA5/CYP4A11/PON1/ABCB4/SPP1/APOA2/APOA1	12
BP	GO:0006090	pyruvate metabolic process	13/327	150/18670	2.45E-06	0.000127191	9.73E-05	PKM/SLC16A3/ENO2/PFKFB3/HIF1A/PFKP/PCK2/AGXT/PFKFB1/HKDC1/ALDOB/PCK1/SDS	13
BP	GO:0010812	negative regulation of cell-substrate adhesion	9/327	68/18670	2.76E-06	0.000141555	0.00010834	JAG1/MMP14/SRC/POSTN/MMP12/COL1A1/THBS1/FBLN1/PLG	9
BP	GO:0051917	regulation of fibrinolysis	5/327	14/18670	2.81E-06	0.000142192	0.000108827	THBS1/F12/PLG/HRG/APOH	5
BP	GO:0006006	glucose metabolic process	15/327	204/18670	3.28E-06	0.000163895	0.000125438	PKM/ENO2/DCXR/PFKP/G6PD/PCK2/RBP4/SRC/PFKFB1/GNMT/PHLDA2/ALDOB/PCK1/G6PC/SDS	15
BP	GO:0030195	negative regulation of blood coagulation	8/327	53/18670	3.63E-06	0.000178922	0.000136938	PLAUR/SERPINE2/THBS1/KNG1/F12/PLG/HRG/APOH	8
BP	GO:0016051	carbohydrate biosynthetic process	15/327	208/18670	4.17E-06	0.000201762	0.000154419	TGFB1/ENO2/CHST11/G6PD/PCK2/RBP4/ISYNA1/PFKFB1/GNMT/GYS2/ALDOB/PCK1/B3GNT3/G6PC/SDS	15
BP	GO:1900047	negative regulation of hemostasis	8/327	54/18670	4.20E-06	0.000201762	0.000154419	PLAUR/SERPINE2/THBS1/KNG1/F12/PLG/HRG/APOH	8
BP	GO:0046364	monosaccharide biosynthetic process	10/327	91/18670	4.34E-06	0.000206016	0.000157675	ENO2/G6PD/PCK2/RBP4/PFKFB1/GNMT/ALDOB/PCK1/G6PC/SDS	10
BP	GO:0031589	cell-substrate adhesion	20/327	354/18670	4.75E-06	0.000222722	0.000170461	JAG1/LAMB1/FLNA/ADAM9/MMP14/ITGA3/DDR1/RAC2/SRC/ITGB4/POSTN/MMP12/COL1A1/THBS1/COL3A1/FBLN1/PLG/HRG/AGR2/APOA1	20
BP	GO:0072376	protein activation cascade	6/327	27/18670	5.98E-06	0.000274189	0.000209852	SERPINC1/KNG1/FBLN1/F12/APOH/F9	6
BP	GO:0072378	blood coagulation, fibrin clot formation	6/327	27/18670	5.98E-06	0.000274189	0.000209852	SERPINC1/KNG1/FBLN1/F12/APOH/F9	6
BP	GO:0050819	negative regulation of coagulation	8/327	57/18670	6.37E-06	0.000288347	0.000220687	PLAUR/SERPINE2/THBS1/KNG1/F12/PLG/HRG/APOH	8
BP	GO:0034368	protein-lipid complex remodeling	6/327	28/18670	7.50E-06	0.000328399	0.000251341	APOC1/PLTP/APOC3/APOA5/APOA2/APOA1	6
BP	GO:0034369	plasma lipoprotein particle remodeling	6/327	28/18670	7.50E-06	0.000328399	0.000251341	APOC1/PLTP/APOC3/APOA5/APOA2/APOA1	6
BP	GO:0042730	fibrinolysis	6/327	28/18670	7.50E-06	0.000328399	0.000251341	PLAUR/THBS1/F12/PLG/HRG/APOH	6
BP	GO:0007596	blood coagulation	19/327	336/18670	8.11E-06	0.000351124	0.000268734	PLAUR/ITPR3/FLNA/SERPINC1/SRC/COL1A2/COL1A1/SERPINE2/THBS1/COL3A1/KNG1/FBLN1/F12/CYP4F2/F13B/PLG/HRG/APOH/F9	19
BP	GO:0071560	cellular response to transforming growth factor beta stimulus	16/327	249/18670	8.75E-06	0.000374684	0.000286766	TGFB1/CHST11/ADAM9/ITGA3/PMEPA1/SRC/POSTN/COL1A2/HTRA3/COL1A1/THBS1/SOX9/COL3A1/FMOD/ARG1/PEG10	16
BP	GO:1901570	fatty acid derivative biosynthetic process	10/327	99/18670	9.29E-06	0.000390453	0.000298834	SLC27A5/ALOX5/ALOX5AP/ELOVL7/HMGCS2/CYP2C9/PTGES/GGT1/CYP2C8/PTGDS	10
BP	GO:0034367	protein-containing complex remodeling	6/327	29/18670	9.32E-06	0.000390453	0.000298834	APOC1/PLTP/APOC3/APOA5/APOA2/APOA1	6
BP	GO:0030193	regulation of blood coagulation	9/327	79/18670	9.74E-06	0.000403791	0.000309043	PLAUR/SERPINC1/SERPINE2/THBS1/KNG1/F12/PLG/HRG/APOH	9
BP	GO:0007599	hemostasis	19/327	341/18670	1.00E-05	0.000410119	0.000313886	PLAUR/ITPR3/FLNA/SERPINC1/SRC/COL1A2/COL1A1/SERPINE2/THBS1/COL3A1/KNG1/FBLN1/F12/CYP4F2/F13B/PLG/HRG/APOH/F9	19
BP	GO:0050817	coagulation	19/327	342/18670	1.04E-05	0.000422982	0.000323731	PLAUR/ITPR3/FLNA/SERPINC1/SRC/COL1A2/COL1A1/SERPINE2/THBS1/COL3A1/KNG1/FBLN1/F12/CYP4F2/F13B/PLG/HRG/APOH/F9	19
BP	GO:1900046	regulation of hemostasis	9/327	80/18670	1.08E-05	0.00043177	0.000330457	PLAUR/SERPINC1/SERPINE2/THBS1/KNG1/F12/PLG/HRG/APOH	9
BP	GO:0002237	response to molecule of bacterial origin	19/327	343/18670	1.09E-05	0.00043177	0.000330457	TGFB1/ADAM9/SRC/CXCL5/GSTP1/TREM2/CXCL8/ICAM1/CD24/CXCL1/LDOC1/CXCL6/PCK1/PTGES/GGT1/CPS1/S100A14/ARG1/CYP1A2	19
BP	GO:0007597	blood coagulation, intrinsic pathway	5/327	18/18670	1.14E-05	0.000437929	0.00033517	SERPINC1/KNG1/F12/APOH/F9	5
BP	GO:0034375	high-density lipoprotein particle remodeling	5/327	18/18670	1.14E-05	0.000437929	0.00033517	APOC1/PLTP/APOC3/APOA2/APOA1	5
BP	GO:0060192	negative regulation of lipase activity	5/327	18/18670	1.14E-05	0.000437929	0.00033517	RGS2/APOC1/APOC3/APOA2/APOA1	5
BP	GO:0042759	long-chain fatty acid biosynthetic process	6/327	30/18670	1.15E-05	0.000438483	0.000335594	ALOX5/CYP2C9/CYP2D6/CYP3A4/CYP2C8/CYP1A2	6
BP	GO:0071559	response to transforming growth factor beta	16/327	255/18670	1.18E-05	0.000446098	0.000341423	TGFB1/CHST11/ADAM9/ITGA3/PMEPA1/SRC/POSTN/COL1A2/HTRA3/COL1A1/THBS1/SOX9/COL3A1/FMOD/ARG1/PEG10	16
BP	GO:0032374	regulation of cholesterol transport	8/327	62/18670	1.21E-05	0.000452214	0.000346103	APOC1/PLTP/APOC3/APOA5/PON1/ABCB4/APOA2/APOA1	8
BP	GO:0006094	gluconeogenesis	9/327	82/18670	1.33E-05	0.000489216	0.000374423	ENO2/PCK2/RBP4/PFKFB1/GNMT/ALDOB/PCK1/G6PC/SDS	9
BP	GO:0006520	cellular amino acid metabolic process	19/327	348/18670	1.33E-05	0.000489216	0.000374423	SLC6A6/IL4I1/GLYAT/TAT/PIPOX/GLYATL1/CDO1/AGXT/DAO/UPB1/GNMT/HPD/PYCR1/BHMT/GGT1/CPS1/OTC/ARG1/SDS	19
BP	GO:0032371	regulation of sterol transport	8/327	63/18670	1.36E-05	0.000495883	0.000379526	APOC1/PLTP/APOC3/APOA5/PON1/ABCB4/APOA2/APOA1	8
BP	GO:0006691	leukotriene metabolic process	6/327	31/18670	1.40E-05	0.000505992	0.000387263	ALOX5/ABCC1/ALOX5AP/CYP4F2/CYP4A11/GGT1	6
BP	GO:0070989	oxidative demethylation	5/327	19/18670	1.52E-05	0.000542833	0.000415459	CYP2C9/CYP2D6/CYP3A4/CYP2C8/CYP1A2	5
BP	GO:0060135	maternal process involved in female pregnancy	8/327	64/18670	1.53E-05	0.000542965	0.00041556	RGS2/ITGA3/LIF/MMP7/DSG2/LDOC1/SPP1/ARG1	8
BP	GO:0050818	regulation of coagulation	9/327	84/18670	1.61E-05	0.000566554	0.000433614	PLAUR/SERPINC1/SERPINE2/THBS1/KNG1/F12/PLG/HRG/APOH	9
BP	GO:0030574	collagen catabolic process	7/327	47/18670	1.63E-05	0.00056828	0.000434935	MMP14/MRC2/MMP9/MMP11/MMP12/MMP7/MMP2	7
BP	GO:1901606	alpha-amino acid catabolic process	10/327	106/18670	1.71E-05	0.000587851	0.000449914	IL4I1/TAT/PIPOX/CDO1/AGXT/DAO/HPD/OTC/ARG1/SDS	10
BP	GO:0019319	hexose biosynthetic process	9/327	85/18670	1.78E-05	0.000604658	0.000462777	ENO2/PCK2/RBP4/PFKFB1/GNMT/ALDOB/PCK1/G6PC/SDS	9
BP	GO:0051918	negative regulation of fibrinolysis	4/327	10/18670	1.79E-05	0.000604658	0.000462777	THBS1/PLG/HRG/APOH	4
BP	GO:0071229	cellular response to acid chemical	14/327	209/18670	2.01E-05	0.000664739	0.00050876	TEAD2/CYBA/CYBB/SRC/PTK7/COL1A2/COL1A1/SOX9/COL3A1/TESC/MMP2/ABCB4/PCK1/CPS1	14
BP	GO:0002526	acute inflammatory response	10/327	108/18670	2.01E-05	0.000664739	0.00050876	SERPINC1/HPR/OSMR/GSTP1/F12/ICAM1/HP/PTGES/APOA2/AHSG	10
BP	GO:1905952	regulation of lipid localization	12/327	156/18670	2.01E-05	0.000664739	0.00050876	APOC1/PLTP/APOC3/THBS1/CYP4F2/APOA5/CYP4A11/PON1/ABCB4/SPP1/APOA2/APOA1	12
BP	GO:0032496	response to lipopolysaccharide	18/327	330/18670	2.28E-05	0.000744777	0.000570018	TGFB1/ADAM9/SRC/CXCL5/GSTP1/TREM2/CXCL8/ICAM1/CXCL1/LDOC1/CXCL6/PCK1/PTGES/GGT1/CPS1/S100A14/ARG1/CYP1A2	18
BP	GO:0070098	chemokine-mediated signaling pathway	9/327	88/18670	2.36E-05	0.000765043	0.000585528	HIF1A/CXCR4/CXCL5/CCL16/TREM2/CXCL8/CXCL1/CCL20/CXCL6	9
BP	GO:0072521	purine-containing compound metabolic process	22/327	464/18670	2.53E-05	0.000807242	0.000617826	PKM/TGFB1/ENO2/PFKFB3/HIF1A/ACSM2A/IMPDH1/ACSM2B/PFKP/GLYAT/PIPOX/TREM2/PFKFB1/GNMT/ELOVL7/ACSM5/TTR/HKDC1/ALDOB/SULT2A1/HMGCS2/G6PC	22
BP	GO:0006067	ethanol metabolic process	5/327	21/18670	2.58E-05	0.000807242	0.000617826	ADH1B/SULT2A1/ADH4/ADH1A/ADH1C	5
BP	GO:0031667	response to nutrient levels	23/327	499/18670	2.58E-05	0.000807242	0.000617826	PKM/TGFB1/CYBA/G6PD/PCK2/SERPINC1/CYBB/SRC/POSTN/COL1A1/MMP7/GSTP1/PFKFB1/ICAM1/PON1/SPP1/PCK1/PCSK1N/CPS1/OTC/G6PC/APOA1/ARG1	23
BP	GO:0050900	leukocyte migration	23/327	499/18670	2.58E-05	0.000807242	0.000617826	SLC16A3/TGFB1/CXCR4/MMP14/GPR183/ITGA3/RAC2/SRC/COL1A2/CXCL5/COL1A1/THBS1/CCL16/TREM2/CXCL8/ICAM1/CXCL1/CCL20/CXCL6/EPCAM/S100A9/JCHAIN/S100A14	23
BP	GO:1903825	organic acid transmembrane transport	11/327	135/18670	2.61E-05	0.000807242	0.000617826	SLC6A6/SLC16A3/SLC27A5/SLC1A5/SLC7A1/RGS2/SLC38A1/THBS1/SLC6A8/AQP9/THRSP	11
BP	GO:1905039	carboxylic acid transmembrane transport	11/327	135/18670	2.61E-05	0.000807242	0.000617826	SLC6A6/SLC16A3/SLC27A5/SLC1A5/SLC7A1/RGS2/SLC38A1/THBS1/SLC6A8/AQP9/THRSP	11
BP	GO:1903035	negative regulation of response to wounding	9/327	90/18670	2.83E-05	0.00086211	0.000659819	PLAUR/SERPINE2/THBS1/KNG1/F12/SPP1/PLG/HRG/APOH	9
BP	GO:0007566	embryo implantation	7/327	51/18670	2.83E-05	0.00086211	0.000659819	LIF/DDR1/MMP9/MMP2/FBLN1/SPP1/TIMP1	7
BP	GO:0044272	sulfur compound biosynthetic process	13/327	192/18670	3.54E-05	0.001070195	0.000819078	CHST11/VCAN/GSTP1/FMOD/CDO1/ELOVL7/BGN/BHMT/GSTA1/GGT1/B3GNT3/LUM/GSTA2	13
BP	GO:0031638	zymogen activation	7/327	53/18670	3.66E-05	0.00109681	0.000839448	MMP14/SERPINE2/THBS1/F12/GGT1/APOH/F9	7
BP	GO:0090288	negative regulation of cellular response to growth factor stimulus	12/327	166/18670	3.73E-05	0.001109445	0.000849118	TGFB1/CHST11/PMEPA1/HTRA3/THBS1/CREB3L1/SULF1/SULF2/HJV/HRG/DKK1/PEG10	12
BP	GO:0034612	response to tumor necrosis factor	17/327	312/18670	3.89E-05	0.001147296	0.000878087	TNFRSF21/YBX3/SPHK1/ADAM9/CYBA/POSTN/COL1A1/GSTP1/THBS1/CCL16/CXCL8/ICAM1/LTB/CCL20/PCK1/GGT1/APOA1	17
BP	GO:0045730	respiratory burst	6/327	37/18670	4.06E-05	0.001179868	0.000903016	CYBA/NCF2/RAC2/CYBB/CD24/JCHAIN	6
BP	GO:0006069	ethanol oxidation	4/327	12/18670	4.09E-05	0.001179868	0.000903016	ADH1B/ADH4/ADH1A/ADH1C	4
BP	GO:0034372	very-low-density lipoprotein particle remodeling	4/327	12/18670	4.09E-05	0.001179868	0.000903016	APOC3/APOA5/APOA2/APOA1	4
BP	GO:0070206	protein trimerization	7/327	54/18670	4.14E-05	0.001179868	0.000903016	SLC1A5/ALOX5AP/COL1A2/COL1A1/COL6A2/OTC/ARG1	7
BP	GO:0097205	renal filtration	5/327	23/18670	4.15E-05	0.001179868	0.000903016	CYBA/ITGA3/SULF1/SULF2/JCHAIN	5
BP	GO:0009064	glutamine family amino acid metabolic process	8/327	74/18670	4.49E-05	0.001266403	0.000969246	TAT/GLYATL1/DAO/PYCR1/GGT1/CPS1/OTC/ARG1	8
BP	GO:0044273	sulfur compound catabolic process	7/327	55/18670	4.68E-05	0.001301259	0.000995923	VCAN/FMOD/CDO1/AGXT/BGN/GGT1/LUM	7
BP	GO:0046456	icosanoid biosynthetic process	7/327	55/18670	4.68E-05	0.001301259	0.000995923	ALOX5/ALOX5AP/CYP2C9/PTGES/GGT1/CYP2C8/PTGDS	7
BP	GO:1990868	response to chemokine	9/327	97/18670	5.14E-05	0.001409226	0.001078556	HIF1A/CXCR4/CXCL5/CCL16/TREM2/CXCL8/CXCL1/CCL20/CXCL6	9
BP	GO:1990869	cellular response to chemokine	9/327	97/18670	5.14E-05	0.001409226	0.001078556	HIF1A/CXCR4/CXCL5/CCL16/TREM2/CXCL8/CXCL1/CCL20/CXCL6	9
BP	GO:0061045	negative regulation of wound healing	8/327	76/18670	5.45E-05	0.00148338	0.001135311	PLAUR/SERPINE2/THBS1/KNG1/F12/PLG/HRG/APOH	8
BP	GO:0060191	regulation of lipase activity	9/327	98/18670	5.57E-05	0.001506975	0.001153369	RGS2/LPAR2/APOC1/APOC3/ANG/APOA5/APOH/APOA2/APOA1	9
BP	GO:0009743	response to carbohydrate	14/327	230/18670	5.76E-05	0.001544845	0.001182353	SOX4/TGFB1/HIF1A/CYBA/PCK2/MAPK13/GSTP1/THBS1/COL6A2/ICAM1/GYS2/PCK1/CYP7A1/APOA2	14
BP	GO:0010872	regulation of cholesterol esterification	4/327	13/18670	5.83E-05	0.001544845	0.001182353	APOC1/APOA5/APOA2/APOA1	4
BP	GO:0019627	urea metabolic process	4/327	13/18670	5.83E-05	0.001544845	0.001182353	CYP2C9/CPS1/OTC/ARG1	4
BP	GO:0033344	cholesterol efflux	7/327	57/18670	5.91E-05	0.001556439	0.001191227	APOC1/PLTP/APOC3/APOA5/PON1/APOA2/APOA1	7
BP	GO:0006959	humoral immune response	18/327	356/18670	6.12E-05	0.001600769	0.001225154	TNFRSF21/GPR183/CXCL5/MASP2/TREM2/CXCL8/C8A/CXCL1/CFHR4/HPX/CXCL6/CPN2/HRG/C6/S100A9/LYZ/JCHAIN/CFHR5	18
BP	GO:0071621	granulocyte chemotaxis	10/327	123/18670	6.18E-05	0.001605198	0.001228545	RAC2/CXCL5/THBS1/CCL16/CXCL8/CXCL1/CCL20/CXCL6/S100A9/S100A14	10
BP	GO:0019693	ribose phosphate metabolic process	20/327	424/18670	6.35E-05	0.001630807	0.001248144	PKM/TGFB1/ENO2/PFKFB3/HIF1A/ACSM2A/IMPDH1/ACSM2B/PFKP/G6PD/GLYAT/PIPOX/TREM2/PFKFB1/ELOVL7/ACSM5/HKDC1/ALDOB/SULT2A1/HMGCS2	20
BP	GO:0019835	cytolysis	6/327	40/18670	6.41E-05	0.001630807	0.001248144	TGFB1/C8A/HRG/C6/LYZ/CFHR5	6
BP	GO:0071548	response to dexamethasone	6/327	40/18670	6.41E-05	0.001630807	0.001248144	TGFB1/PCK2/ICAM1/PCK1/CPS1/ARG1	6
BP	GO:0001666	response to hypoxia	18/327	359/18670	6.82E-05	0.001724493	0.001319847	PKM/TGFB1/HIF1A/CXCR4/MMP14/CYBA/EGLN3/CYBB/SRC/POSTN/CA9/THBS1/MMP2/ANG/ICAM1/CD24/SOD3/PCK1	18
BP	GO:0009063	cellular amino acid catabolic process	10/327	125/18670	7.09E-05	0.001780964	0.001363067	IL4I1/TAT/PIPOX/CDO1/AGXT/DAO/HPD/OTC/ARG1/SDS	10
BP	GO:0070482	response to oxygen levels	19/327	394/18670	7.23E-05	0.001804436	0.001381032	PKM/TGFB1/HIF1A/CXCR4/MMP14/CYBA/EGLN3/CYBB/SRC/POSTN/COL1A1/CA9/THBS1/MMP2/ANG/ICAM1/CD24/SOD3/PCK1	19
BP	GO:0000096	sulfur amino acid metabolic process	6/327	41/18670	7.39E-05	0.001822908	0.00139517	CDO1/AGXT/GNMT/BHMT/GGT1/CPS1	6
BP	GO:0009069	serine family amino acid metabolic process	6/327	41/18670	7.39E-05	0.001822908	0.00139517	GLYAT/CDO1/AGXT/DAO/GGT1/SDS	6
BP	GO:1901617	organic hydroxy compound biosynthetic process	15/327	266/18670	7.52E-05	0.00184281	0.001410401	SLC27A5/SPHK1/G6PD/PCK2/PLTP/ISYNA1/CYP8B1/SEC14L2/DAO/APOA5/HMGCS2/PCK1/CYP7A1/CYP3A4/APOA1	15
BP	GO:0034284	response to monosaccharide	13/327	207/18670	7.69E-05	0.001868238	0.001429863	SOX4/TGFB1/HIF1A/CYBA/PCK2/GSTP1/THBS1/COL6A2/ICAM1/GYS2/PCK1/CYP7A1/APOA2	13
BP	GO:0030194	positive regulation of blood coagulation	5/327	26/18670	7.77E-05	0.001868238	0.001429863	THBS1/F12/PLG/HRG/APOH	5
BP	GO:1900048	positive regulation of hemostasis	5/327	26/18670	7.77E-05	0.001868238	0.001429863	THBS1/F12/PLG/HRG/APOH	5
BP	GO:0048608	reproductive structure development	20/327	431/18670	7.95E-05	0.001888853	0.001445641	HIF1A/YBX3/FLNA/MMP14/LIF/RBP4/SRC/KRT19/SERPINE2/SPINT1/SOX9/SULF1/ANG/SOCS3/ICAM1/PHLDA2/LDOC1/SPINT2/SPP1/AFP	20
BP	GO:0009071	serine family amino acid catabolic process	4/327	14/18670	8.05E-05	0.001888853	0.001445641	CDO1/AGXT/DAO/SDS	4
BP	GO:0034370	triglyceride-rich lipoprotein particle remodeling	4/327	14/18670	8.05E-05	0.001888853	0.001445641	APOC3/APOA5/APOA2/APOA1	4
BP	GO:0071941	nitrogen cycle metabolic process	4/327	14/18670	8.05E-05	0.001888853	0.001445641	CYP2C9/CPS1/OTC/ARG1	4
BP	GO:0009150	purine ribonucleotide metabolic process	19/327	399/18670	8.53E-05	0.001990521	0.001523453	PKM/TGFB1/ENO2/PFKFB3/HIF1A/ACSM2A/IMPDH1/ACSM2B/PFKP/GLYAT/PIPOX/TREM2/PFKFB1/ELOVL7/ACSM5/HKDC1/ALDOB/SULT2A1/HMGCS2	19
BP	GO:0008652	cellular amino acid biosynthetic process	8/327	81/18670	8.61E-05	0.001996839	0.001528288	CDO1/AGXT/UPB1/PYCR1/BHMT/GGT1/CPS1/OTC	8
BP	GO:0061458	reproductive system development	20/327	434/18670	8.73E-05	0.002012805	0.001540508	HIF1A/YBX3/FLNA/MMP14/LIF/RBP4/SRC/KRT19/SERPINE2/SPINT1/SOX9/SULF1/ANG/SOCS3/ICAM1/PHLDA2/LDOC1/SPINT2/SPP1/AFP	20
BP	GO:0032370	positive regulation of lipid transport	7/327	61/18670	9.19E-05	0.002106164	0.00161196	PLTP/CYP4F2/CYP4A11/PON1/ABCB4/SPP1/APOA1	7
BP	GO:0006706	steroid catabolic process	5/327	27/18670	9.40E-05	0.002128738	0.001629237	HSD17B6/SPP1/CYP7A1/CYP3A4/CYP1A2	5
BP	GO:0050820	positive regulation of coagulation	5/327	27/18670	9.40E-05	0.002128738	0.001629237	THBS1/F12/PLG/HRG/APOH	5
BP	GO:0001953	negative regulation of cell-matrix adhesion	6/327	43/18670	9.74E-05	0.002191893	0.001677573	JAG1/MMP14/SRC/POSTN/MMP12/THBS1	6
BP	GO:0036293	response to decreased oxygen levels	18/327	370/18670	1.00E-04	0.002238374	0.001713148	PKM/TGFB1/HIF1A/CXCR4/MMP14/CYBA/EGLN3/CYBB/SRC/POSTN/CA9/THBS1/MMP2/ANG/ICAM1/CD24/SOD3/PCK1	18
BP	GO:0008209	androgen metabolic process	5/327	28/18670	0.000112808	0.002496508	0.001910711	HSD17B6/SPP1/CYP3A4/UGT2B7/CYP17A1	5
BP	GO:0034377	plasma lipoprotein particle assembly	5/327	28/18670	0.000112808	0.002496508	0.001910711	APOC1/APOC3/APOA5/APOA2/APOA1	5
BP	GO:0032526	response to retinoic acid	9/327	108/18670	0.00011887	0.002615819	0.002002027	TEAD2/RBP4/PTK7/COL1A1/SOX9/TESC/PCK1/PTGES/DKK1	9
BP	GO:0097237	cellular response to toxic substance	14/327	247/18670	0.000123222	0.002692128	0.00206043	SPHK1/ALOX5AP/CYBB/SRC/MAPK13/GSTP1/PYCR1/SOD3/ADH4/HP/GSTA1/CPS1/S100A9/ARG1	14
BP	GO:0044242	cellular lipid catabolic process	13/327	217/18670	0.00012372	0.002692128	0.00206043	SPHK1/PCK2/APOC1/APOC3/CYP4F2/APOA5/HAO1/CYP4A11/PCK1/CPS1/APOA2/APOA1/HAO2	13
BP	GO:0035987	endodermal cell differentiation	6/327	45/18670	0.000126303	0.002717951	0.002080193	LAMB1/MMP14/MMP9/COL5A1/MMP2/DKK1	6
BP	GO:0071827	plasma lipoprotein particle organization	6/327	45/18670	0.000126303	0.002717951	0.002080193	APOC1/PLTP/APOC3/APOA5/APOA2/APOA1	6
BP	GO:1902652	secondary alcohol metabolic process	11/327	161/18670	0.00012989	0.002779782	0.002127516	G6PD/APOC1/SEC14L2/APOA5/PON1/HMGCS2/APOF/CYP7A1/APOA2/CYP3A4/APOA1	11
BP	GO:0009259	ribonucleotide metabolic process	19/327	414/18670	0.00013799	0.002936993	0.002247839	PKM/TGFB1/ENO2/PFKFB3/HIF1A/ACSM2A/IMPDH1/ACSM2B/PFKP/GLYAT/PIPOX/TREM2/PFKFB1/ELOVL7/ACSM5/HKDC1/ALDOB/SULT2A1/HMGCS2	19
BP	GO:0015718	monocarboxylic acid transport	11/327	163/18670	0.000144889	0.003067089	0.002347408	SLC16A3/SLC27A5/SLC10A1/THBS1/CYP4F2/SLC6A8/AQP9/SLC51A/CYP4A11/ABCB4/THRSP	11
BP	GO:0006979	response to oxidative stress	20/327	451/18670	0.000146444	0.003083234	0.002359764	HIF1A/SPHK1/ADAM9/MMP14/CYBA/G6PD/NCF2/MMP9/CYBB/SRC/MAPK13/COL1A1/GSTP1/TAT/MMP2/HAO1/PYCR1/SOD3/HP/ARG1	20
BP	GO:0007178	transmembrane receptor protein serine/threonine kinase signaling pathway	17/327	349/18670	0.000153086	0.003205751	0.002453534	TGFB1/CHST11/ADAM9/ITGA3/PMEPA1/SRC/COL1A2/HTRA3/THBS1/COL3A1/SULF1/FMOD/HJV/SFRP5/DKK1/AFP/PEG10	17
BP	GO:1903510	mucopolysaccharide metabolic process	9/327	112/18670	0.000157102	0.003272252	0.00250443	TGFB1/CHST11/VCAN/FMOD/ITIH5/ITIH1/BGN/B3GNT3/LUM	9
BP	GO:0045940	positive regulation of steroid metabolic process	5/327	30/18670	0.000158944	0.003275586	0.002506982	APOC1/APOA5/CYP7A1/APOA2/APOA1	5
BP	GO:0071549	cellular response to dexamethasone stimulus	5/327	30/18670	0.000158944	0.003275586	0.002506982	TGFB1/PCK2/ICAM1/PCK1/ARG1	5
BP	GO:0051604	protein maturation	15/327	285/18670	0.000161553	0.003311832	0.002534723	SOX4/MMP14/SRC/TSPAN15/SERPINE2/THBS1/TESC/F12/HJV/BACE2/PCSK1N/GGT1/APOH/F9/AEBP1	15
BP	GO:0016125	sterol metabolic process	11/327	166/18670	0.000170139	0.003469593	0.002655466	G6PD/APOC1/CYP8B1/SEC14L2/APOA5/PON1/HMGCS2/APOF/CYP7A1/APOA2/APOA1	11
BP	GO:0002063	chondrocyte development	6/327	48/18670	0.000182091	0.003648728	0.002792567	CHST11/COL6A3/SOX9/SULF1/COL6A2/SULF2	6
BP	GO:0006694	steroid biosynthetic process	12/327	196/18670	0.000183171	0.003648728	0.002792567	SLC27A5/G6PD/CYP8B1/SEC14L2/APOA5/HSD17B6/HMGCS2/CYP7A1/CYP3A4/APOA1/HSD11B1/CYP17A1	12
BP	GO:0034433	steroid esterification	4/327	17/18670	0.000183607	0.003648728	0.002792567	APOC1/APOA5/APOA2/APOA1	4
BP	GO:0034434	sterol esterification	4/327	17/18670	0.000183607	0.003648728	0.002792567	APOC1/APOA5/APOA2/APOA1	4
BP	GO:0034435	cholesterol esterification	4/327	17/18670	0.000183607	0.003648728	0.002792567	APOC1/APOA5/APOA2/APOA1	4
BP	GO:0009749	response to glucose	12/327	197/18670	0.00019205	0.003795557	0.002904943	SOX4/TGFB1/HIF1A/CYBA/PCK2/THBS1/COL6A2/ICAM1/GYS2/PCK1/CYP7A1/APOA2	12
BP	GO:0097530	granulocyte migration	10/327	141/18670	0.000192945	0.003795557	0.002904943	RAC2/CXCL5/THBS1/CCL16/CXCL8/CXCL1/CCL20/CXCL6/S100A9/S100A14	10
BP	GO:0015914	phospholipid transport	8/327	91/18670	0.000195655	0.003829535	0.002930948	ABCC1/APOC1/PLTP/APOC3/APOA5/ABCB4/APOA2/APOA1	8
BP	GO:0071356	cellular response to tumor necrosis factor	15/327	291/18670	0.000202596	0.003925934	0.003004728	TNFRSF21/YBX3/SPHK1/CYBA/POSTN/COL1A1/GSTP1/THBS1/CCL16/CXCL8/ICAM1/LTB/CCL20/PCK1/APOA1	15
BP	GO:0098656	anion transmembrane transport	15/327	291/18670	0.000202596	0.003925934	0.003004728	SLC6A6/MFSD10/SLC16A3/SLC27A5/ABCC1/SLC1A5/SLC7A1/RGS2/TTYH3/SLC38A1/THBS1/SLC6A8/AQP9/CLDN4/THRSP	15
BP	GO:0071825	protein-lipid complex subunit organization	6/327	49/18670	0.000204476	0.00394275	0.003017599	APOC1/PLTP/APOC3/APOA5/APOA2/APOA1	6
BP	GO:0090287	regulation of cellular response to growth factor stimulus	15/327	292/18670	0.000210248	0.004027018	0.003082093	TGFB1/HIF1A/CHST11/ITGA3/PMEPA1/HTRA3/THBS1/CREB3L1/SULF1/SULF2/HJV/SFRP5/HRG/DKK1/PEG10	15
BP	GO:0007179	transforming growth factor beta receptor signaling pathway	12/327	199/18670	0.000210914	0.004027018	0.003082093	TGFB1/CHST11/ADAM9/ITGA3/PMEPA1/SRC/COL1A2/HTRA3/THBS1/COL3A1/FMOD/PEG10	12
BP	GO:0008210	estrogen metabolic process	5/327	32/18670	0.000218256	0.004106789	0.003143146	CYP2C9/CYP2D6/CYP3A4/CYP2C8/CYP1A2	5
BP	GO:0042573	retinoic acid metabolic process	5/327	32/18670	0.000218256	0.004106789	0.003143146	ADH1B/ADH1A/CYP3A4/CYP2C8/ADH1C	5
BP	GO:0065005	protein-lipid complex assembly	5/327	32/18670	0.000218256	0.004106789	0.003143146	APOC1/APOC3/APOA5/APOA2/APOA1	5
BP	GO:0001706	endoderm formation	6/327	50/18670	0.000228976	0.004287799	0.003281683	LAMB1/MMP14/MMP9/COL5A1/MMP2/DKK1	6
BP	GO:0010038	response to metal ion	17/327	362/18670	0.000235735	0.004393252	0.003362391	ITPR3/HIF1A/ADAM9/ALOX5AP/G6PD/MMP9/CYBB/THBS1/TAT/ICAM1/AQP9/SOD3/PTGES/CPS1/OTC/ARG1/CYP1A2	17
BP	GO:0006163	purine nucleotide metabolic process	19/327	432/18670	0.000237367	0.004402598	0.003369545	PKM/TGFB1/ENO2/PFKFB3/HIF1A/ACSM2A/IMPDH1/ACSM2B/PFKP/GLYAT/PIPOX/TREM2/PFKFB1/ELOVL7/ACSM5/HKDC1/ALDOB/SULT2A1/HMGCS2	19
BP	GO:0009746	response to hexose	12/327	202/18670	0.000242162	0.004470247	0.00342132	SOX4/TGFB1/HIF1A/CYBA/PCK2/THBS1/COL6A2/ICAM1/GYS2/PCK1/CYP7A1/APOA2	12
BP	GO:0046165	alcohol biosynthetic process	11/327	175/18670	0.000269414	0.004949851	0.003788387	SPHK1/G6PD/PCK2/ISYNA1/SEC14L2/APOA5/HMGCS2/PCK1/CYP7A1/CYP3A4/APOA1	11
BP	GO:0015748	organophosphate ester transport	9/327	121/18670	0.000281615	0.005149721	0.003941358	ABCC1/APOC1/PLTP/APOC3/APOA5/ABCB4/APOA2/G6PC/APOA1	9
BP	GO:0097327	response to antineoplastic agent	8/327	96/18670	0.000283086	0.005152435	0.003943435	TGFB1/ADAM9/PCK2/MAPK13/ICAM1/PCK1/CPS1/ARG1	8
BP	GO:0061041	regulation of wound healing	10/327	148/18670	0.000285808	0.005175862	0.003961365	PLAUR/CXCR4/SERPINC1/SERPINE2/THBS1/KNG1/F12/PLG/HRG/APOH	10
BP	GO:0031100	animal organ regeneration	7/327	73/18670	0.000287031	0.005175862	0.003961365	PKM/TGFB1/GSTP1/PFKFB1/SULF2/APOA2/APOA1	7
BP	GO:0001959	regulation of cytokine-mediated signaling pathway	11/327	177/18670	0.000297109	0.005332899	0.004081554	HIF1A/CXCR4/SPHK1/MMP12/GSTP1/TREM2/SOCS3/CD24/HPX/APOA1/ARG1	11
BP	GO:0008203	cholesterol metabolic process	10/327	150/18670	0.00031834	0.005661795	0.004333276	G6PD/APOC1/SEC14L2/APOA5/PON1/HMGCS2/APOF/CYP7A1/APOA2/APOA1	10
BP	GO:0016331	morphogenesis of embryonic epithelium	10/327	150/18670	0.00031834	0.005661795	0.004333276	SOX4/TGFB1/HIF1A/TEAD2/CTHRC1/PTK7/SPINT1/SOX9/SULF1/SPINT2	10
BP	GO:0060326	cell chemotaxis	15/327	304/18670	0.000323502	0.005727449	0.004383524	CXCR4/ABCC1/GPR183/RAC2/CXCL5/GSTP1/THBS1/CCL16/CXCL8/CXCL1/CCL20/CXCL6/HRG/S100A9/S100A14	15
BP	GO:0050764	regulation of phagocytosis	8/327	98/18670	0.000325976	0.00574013	0.004393229	TGFB1/SPHK1/CYBA/IL2RG/TREM2/APOA2/APOA1/AHSG	8
BP	GO:1903034	regulation of response to wounding	11/327	179/18670	0.000327165	0.00574013	0.004393229	PLAUR/CXCR4/SERPINC1/SERPINE2/THBS1/KNG1/F12/SPP1/PLG/HRG/APOH	11
BP	GO:0051216	cartilage development	12/327	209/18670	0.000330723	0.005776521	0.004421082	TGFB1/HIF1A/CHST11/COL6A3/COL1A1/SOX9/SULF1/COL6A2/SULF2/PITX1/TIMP1/LUM	12
BP	GO:0001838	embryonic epithelial tube formation	9/327	124/18670	0.000337933	0.005876117	0.004497308	SOX4/TGFB1/HIF1A/TEAD2/CTHRC1/PTK7/SPINT1/SOX9/SPINT2	9
BP	GO:0022408	negative regulation of cell-cell adhesion	11/327	180/18670	0.000343128	0.005904735	0.004519211	TNFRSF21/TGFB1/JAG1/GPNMB/SERPINE2/VTCN1/SPINT2/EPCAM/PLG/APOA1/ARG1	11
BP	GO:0009612	response to mechanical stimulus	12/327	210/18670	0.000345374	0.005904735	0.004519211	TGFB1/CXCR4/MMP14/CYBA/SRC/POSTN/COL1A1/SERPINE2/MMP7/THBS1/SOX9/COL3A1	12
BP	GO:0097529	myeloid leukocyte migration	12/327	210/18670	0.000345374	0.005904735	0.004519211	MMP14/RAC2/CXCL5/THBS1/CCL16/TREM2/CXCL8/CXCL1/CCL20/CXCL6/S100A9/S100A14	12
BP	GO:0061448	connective tissue development	14/327	273/18670	0.000345643	0.005904735	0.004519211	TGFB1/HIF1A/CHST11/COL6A3/COL5A1/COL1A1/SOX9/SULF1/COL6A2/SULF2/PITX1/SELENOM/TIMP1/LUM	14
BP	GO:0030301	cholesterol transport	8/327	99/18670	0.000349328	0.005941622	0.004547442	APOC1/PLTP/APOC3/APOA5/PON1/ABCB4/APOA2/APOA1	8
BP	GO:0019216	regulation of lipid metabolic process	18/327	410/18670	0.000352269	0.005965598	0.004565792	TNFRSF21/TGFB1/SPHK1/SRC/APOC1/APOC3/SEC14L2/SOCS3/APOA5/CYP4A11/ABCB4/SULT2A1/HMGCS2/CYP7A1/APOA2/APOA1/THRSP/HSD17B13	18
BP	GO:0001890	placenta development	10/327	152/18670	0.000353907	0.005967393	0.004567167	HIF1A/LIF/KRT19/SPINT1/ANG/SOCS3/PHLDA2/LDOC1/SPINT2/SPP1	10
BP	GO:0006855	drug transmembrane transport	7/327	76/18670	0.000368297	0.006156722	0.00471207	MFSD10/ABCC1/SLC1A5/SLC7A1/RGS2/SLC6A8/SLC22A1	7
BP	GO:0007492	endoderm development	7/327	76/18670	0.000368297	0.006156722	0.00471207	TGFB1/LAMB1/MMP14/MMP9/COL5A1/MMP2/DKK1	7
BP	GO:0071219	cellular response to molecule of bacterial origin	12/327	212/18670	0.00037633	0.006264128	0.004794273	TGFB1/ADAM9/SRC/CXCL5/GSTP1/TREM2/CXCL8/ICAM1/CXCL1/LDOC1/CXCL6/ARG1	12
BP	GO:0033762	response to glucagon	5/327	36/18670	0.000385847	0.006341246	0.004853296	CDO1/PFKFB1/PCK1/CPS1/ARG1	5
BP	GO:0042554	superoxide anion generation	5/327	36/18670	0.000385847	0.006341246	0.004853296	TGFB1/CYBA/NCF2/CYBB/GSTP1	5
BP	GO:0071634	regulation of transforming growth factor beta production	5/327	36/18670	0.000385847	0.006341246	0.004853296	HIF1A/THBS1/LAPTM4B/CD24/LUM	5
BP	GO:0046486	glycerolipid metabolic process	18/327	414/18670	0.000395404	0.006470996	0.004952601	SLC27A5/PCK2/APOC1/PLBD1/APOC3/ANG/SOCS3/APOA5/ETNPPL/PON1/MOGAT2/PCK1/APOH/CPS1/APOA2/G6PC/APOA1/THRSP	18
BP	GO:0002687	positive regulation of leukocyte migration	9/327	128/18670	0.000427196	0.006953853	0.005322157	TGFB1/MMP14/RAC2/THBS1/TREM2/CXCL8/ICAM1/CCL20/S100A14	9
BP	GO:0006749	glutathione metabolic process	6/327	56/18670	0.000428479	0.006953853	0.005322157	G6PD/GSTP1/GSTA1/PTGES/GGT1/GSTA2	6
BP	GO:0007229	integrin-mediated signaling pathway	8/327	103/18670	0.000456767	0.007364482	0.005636434	FLNA/ADAM9/ITGA3/SRC/ITGB4/COL3A1/TIMP1/APOA1	8
BP	GO:0043271	negative regulation of ion transport	10/327	157/18670	0.000457562	0.007364482	0.005636434	TGFB1/RGS2/MMP9/WNK2/SERPINE2/THBS1/GEM/ICAM1/CYP4F2/SPINK1	10
BP	GO:0016485	protein processing	12/327	217/18670	0.000464152	0.007439801	0.005694079	MMP14/SRC/SERPINE2/THBS1/F12/HJV/BACE2/PCSK1N/GGT1/APOH/F9/AEBP1	12
BP	GO:0030593	neutrophil chemotaxis	8/327	104/18670	0.000487435	0.007780982	0.005955203	RAC2/CXCL5/CCL16/CXCL8/CXCL1/CCL20/CXCL6/S100A9	8
BP	GO:0006575	cellular modified amino acid metabolic process	11/327	188/18670	0.000496045	0.00788611	0.006035663	G6PD/GSTP1/PIPOX/GNMT/SLC6A8/BHMT/GSTA1/PTGES/GGT1/ALDH1L1/GSTA2	11
BP	GO:0071604	transforming growth factor beta production	5/327	38/18670	0.000499247	0.007904742	0.006049923	HIF1A/THBS1/LAPTM4B/CD24/LUM	5
BP	GO:0007584	response to nutrient	12/327	219/18670	0.000503822	0.007944888	0.006080649	PKM/TGFB1/CYBA/SERPINC1/CYBB/POSTN/COL1A1/GSTP1/SPP1/OTC/APOA1/ARG1	12
BP	GO:0072593	reactive oxygen species metabolic process	14/327	284/18670	0.00051296	0.008056373	0.006165975	TGFB1/HIF1A/CYBA/G6PD/NCF2/RAC2/CYBB/GSTP1/THBS1/ICAM1/SOD3/HP/CPS1/CYP1A2	14
BP	GO:0071385	cellular response to glucocorticoid stimulus	6/327	58/18670	0.000518738	0.008097721	0.006197621	TGFB1/PCK2/GSTP1/ICAM1/PCK1/ARG1	6
BP	GO:0001841	neural tube formation	8/327	105/18670	0.000519751	0.008097721	0.006197621	SOX4/TGFB1/HIF1A/TEAD2/CTHRC1/PTK7/SPINT1/SPINT2	8
BP	GO:0003094	glomerular filtration	4/327	22/18670	0.000526636	0.008139863	0.006229874	CYBA/SULF1/SULF2/JCHAIN	4
BP	GO:0040037	negative regulation of fibroblast growth factor receptor signaling pathway	4/327	22/18670	0.000526636	0.008139863	0.006229874	THBS1/CREB3L1/SULF1/SULF2	4
BP	GO:0072175	epithelial tube formation	9/327	132/18670	0.000535016	0.008204283	0.006279178	SOX4/TGFB1/HIF1A/TEAD2/CTHRC1/PTK7/SPINT1/SOX9/SPINT2	9
BP	GO:0072329	monocarboxylic acid catabolic process	9/327	132/18670	0.000535016	0.008204283	0.006279178	DCXR/PCK2/AGXT/CYP4F2/HAO1/CYP4A11/SULT2A1/PCK1/HAO2	9
BP	GO:0060759	regulation of response to cytokine stimulus	11/327	190/18670	0.000542108	0.008280429	0.006337457	HIF1A/CXCR4/SPHK1/MMP12/GSTP1/TREM2/SOCS3/CD24/HPX/APOA1/ARG1	11
BP	GO:0098657	import into cell	11/327	191/18670	0.000566446	0.008618387	0.006596114	SLC27A5/SLC1A5/SLC7A1/RGS2/SLC38A1/WNK2/THBS1/SNAP25/TREM2/FXYD2/SLC22A1	11
BP	GO:0045843	negative regulation of striated muscle tissue development	6/327	59/18670	0.000569079	0.008624758	0.00660099	TGFB1/YBX3/RGS2/G6PD/RBP4/DKK1	6
BP	GO:0034378	chylomicron assembly	3/327	10/18670	0.000583088	0.0087351	0.006685441	APOC3/APOA2/APOA1	3
BP	GO:0035376	sterol import	3/327	10/18670	0.000583088	0.0087351	0.006685441	APOC3/APOA2/APOA1	3
BP	GO:0070508	cholesterol import	3/327	10/18670	0.000583088	0.0087351	0.006685441	APOC3/APOA2/APOA1	3
BP	GO:1905954	positive regulation of lipid localization	7/327	82/18670	0.000585773	0.008741701	0.006690493	PLTP/CYP4F2/CYP4A11/PON1/ABCB4/SPP1/APOA1	7
BP	GO:0048565	digestive tract development	9/327	134/18670	0.000596753	0.008871579	0.006789896	TGFB1/HIF1A/ITGB4/COL3A1/CXCL8/SFRP5/CPS1/OTC/AGR2	9
BP	GO:0030595	leukocyte chemotaxis	12/327	224/18670	0.00061567	0.009118006	0.0069785	CXCR4/GPR183/RAC2/CXCL5/THBS1/CCL16/CXCL8/CXCL1/CCL20/CXCL6/S100A9/S100A14	12
BP	GO:0048635	negative regulation of muscle organ development	6/327	60/18670	0.000623132	0.00912654	0.006985031	TGFB1/YBX3/RGS2/G6PD/RBP4/DKK1	6
BP	GO:0032373	positive regulation of sterol transport	4/327	23/18670	0.000628769	0.00912654	0.006985031	PLTP/PON1/ABCB4/APOA1	4
BP	GO:0032376	positive regulation of cholesterol transport	4/327	23/18670	0.000628769	0.00912654	0.006985031	PLTP/PON1/ABCB4/APOA1	4
BP	GO:0051004	regulation of lipoprotein lipase activity	4/327	23/18670	0.000628769	0.00912654	0.006985031	APOC1/APOC3/APOA5/APOH	4
BP	GO:0001889	liver development	9/327	135/18670	0.00062974	0.00912654	0.006985031	PKM/TGFB1/PCK2/SOX9/SULF2/PCK1/CPS1/OTC/ARG1	9
BP	GO:0042063	gliogenesis	14/327	290/18670	0.000630305	0.00912654	0.006985031	SOX4/TNFRSF21/TGFB1/CXCR4/LAMB1/MMP14/GPR183/LIF/SERPINE2/SPINT1/GSTP1/SOX9/TREM2/BACE2	14
BP	GO:0050832	defense response to fungus	5/327	40/18670	0.000636036	0.009175414	0.007022437	TGFB1/COTL1/HRG/S100A9/ARG1	5
BP	GO:0007160	cell-matrix adhesion	12/327	225/18670	0.000640372	0.009203877	0.007044222	JAG1/ADAM9/MMP14/ITGA3/DDR1/SRC/ITGB4/POSTN/MMP12/THBS1/COL3A1/HRG	12
BP	GO:0043687	post-translational protein modification	16/327	361/18670	0.000670346	0.009599263	0.007346831	TMEM132A/HIF1A/LAMB1/VCAN/SERPINC1/KNG1/QSOX1/SOCS3/APOA5/SPP1/TIMP1/APOA2/SPP2/APOA1/AHSG/AFP	16
BP	GO:0071384	cellular response to corticosteroid stimulus	6/327	61/18670	0.000681082	0.009681803	0.007410004	TGFB1/PCK2/GSTP1/ICAM1/PCK1/ARG1	6
BP	GO:0090303	positive regulation of wound healing	6/327	61/18670	0.000681082	0.009681803	0.007410004	CXCR4/THBS1/F12/PLG/HRG/APOH	6
BP	GO:0048732	gland development	18/327	434/18670	0.000686772	0.009727191	0.007444742	PKM/TGFB1/HIF1A/DDR1/PCK2/SERPINC1/SRC/SERPINE2/SOX9/SULF1/CDO1/SULF2/PITX1/PCK1/CPS1/OTC/APOA1/ARG1	18
BP	GO:0046677	response to antibiotic	15/327	327/18670	0.0006913	0.009755843	0.007466671	SPHK1/RGS2/ADAM9/G6PD/RBP4/CYBB/SRC/MAPK13/COL1A1/GSTP1/CDO1/ICAM1/PYCR1/HP/ARG1	15
BP	GO:0001503	ossification	17/327	398/18670	0.000694968	0.009772197	0.007479187	TPM4/TGFB1/HIF1A/JAG1/MMP14/CTHRC1/VCAN/MRC2/COL1A2/GPNMB/COL1A1/SOX9/CREB3L1/MMP2/SPP1/DKK1/AHSG	17
BP	GO:0030111	regulation of Wnt signaling pathway	16/327	363/18670	0.000711054	0.009933704	0.007602797	SOX4/DEPDC1B/BICC1/ITGA3/CTHRC1/SRC/PTK7/WNK2/COL1A1/SOX9/SULF1/SULF2/DCDC2/CTNND2/SFRP5/DKK1	16
BP	GO:0085029	extracellular matrix assembly	5/327	41/18670	0.000714105	0.009933704	0.007602797	TGFB1/LAMB1/COL1A2/SOX9/QSOX1	5
BP	GO:1903053	regulation of extracellular matrix organization	5/327	41/18670	0.000714105	0.009933704	0.007602797	TGFB1/FSCN1/DDR1/SOX9/AEBP1	5
BP	GO:0043434	response to peptide hormone	18/327	436/18670	0.000724133	0.010037355	0.007682126	PKM/TGFB1/CYBA/PCK2/CYBB/SRC/COL1A1/GSTP1/CDO1/SOCS3/PFKFB1/ICAM1/TIMP1/PCK1/CPS1/OTC/AHSG/ARG1	18
BP	GO:0061008	hepaticobiliary system development	9/327	138/18670	0.000737757	0.010189936	0.007798905	PKM/TGFB1/PCK2/SOX9/SULF2/PCK1/CPS1/OTC/ARG1	9
BP	GO:1901862	negative regulation of muscle tissue development	6/327	62/18670	0.000743117	0.010227706	0.007827812	TGFB1/YBX3/RGS2/G6PD/RBP4/DKK1	6
BP	GO:0060541	respiratory system development	11/327	198/18670	0.000763665	0.010473511	0.00801594	MMP14/ITGA3/LIF/RBP4/PTK7/SOX9/MSC/AGR2/HSD11B1/ARG1/CYP1A2	11
BP	GO:0000050	urea cycle	3/327	11/18670	0.00079137	0.010628921	0.008134884	CPS1/OTC/ARG1	3
BP	GO:0006558	L-phenylalanine metabolic process	3/327	11/18670	0.00079137	0.010628921	0.008134884	IL4I1/TAT/HPD	3
BP	GO:0006559	L-phenylalanine catabolic process	3/327	11/18670	0.00079137	0.010628921	0.008134884	IL4I1/TAT/HPD	3
BP	GO:0032908	regulation of transforming growth factor beta1 production	3/327	11/18670	0.00079137	0.010628921	0.008134884	THBS1/LAPTM4B/LUM	3
BP	GO:1902221	erythrose 4-phosphate/phosphoenolpyruvate family amino acid metabolic process	3/327	11/18670	0.00079137	0.010628921	0.008134884	IL4I1/TAT/HPD	3
BP	GO:1902222	erythrose 4-phosphate/phosphoenolpyruvate family amino acid catabolic process	3/327	11/18670	0.00079137	0.010628921	0.008134884	IL4I1/TAT/HPD	3
BP	GO:0015918	sterol transport	8/327	112/18670	0.000797776	0.010678138	0.008172552	APOC1/PLTP/APOC3/APOA5/PON1/ABCB4/APOA2/APOA1	8
BP	GO:0001892	embryonic placenta development	7/327	87/18670	0.000835888	0.011135423	0.008522537	HIF1A/LIF/KRT19/SPINT1/SOCS3/PHLDA2/SPINT2	7
BP	GO:0000302	response to reactive oxygen species	12/327	232/18670	0.000837658	0.011135423	0.008522537	SPHK1/ADAM9/MMP9/SRC/MAPK13/COL1A1/GSTP1/MMP2/PYCR1/SOD3/HP/ARG1	12
BP	GO:0006096	glycolytic process	8/327	113/18670	0.00084575	0.011204754	0.0085756	PKM/ENO2/PFKFB3/HIF1A/PFKP/PFKFB1/HKDC1/ALDOB	8
BP	GO:0002719	negative regulation of cytokine production involved in immune response	4/327	25/18670	0.000873812	0.011421758	0.008741685	TGFB1/APOA2/APOA1/ARG1	4
BP	GO:0031639	plasminogen activation	4/327	25/18670	0.000873812	0.011421758	0.008741685	SERPINE2/THBS1/F12/APOH	4
BP	GO:1903319	positive regulation of protein maturation	4/327	25/18670	0.000873812	0.011421758	0.008741685	SOX4/MMP14/SRC/F12	4
BP	GO:0046503	glycerolipid catabolic process	6/327	64/18670	0.000880216	0.011421758	0.008741685	APOC1/APOC3/APOA5/CPS1/APOA2/APOA1	6
BP	GO:1901607	alpha-amino acid biosynthetic process	6/327	64/18670	0.000880216	0.011421758	0.008741685	AGXT/PYCR1/BHMT/GGT1/CPS1/OTC	6
BP	GO:0045687	positive regulation of glial cell differentiation	5/327	43/18670	0.000891454	0.011421758	0.008741685	TGFB1/CXCR4/LIF/SERPINE2/SPINT1	5
BP	GO:0046460	neutral lipid biosynthetic process	5/327	43/18670	0.000891454	0.011421758	0.008741685	PCK2/ANG/MOGAT2/PCK1/THRSP	5
BP	GO:0046461	neutral lipid catabolic process	5/327	43/18670	0.000891454	0.011421758	0.008741685	APOC3/APOA5/CPS1/APOA2/APOA1	5
BP	GO:0046463	acylglycerol biosynthetic process	5/327	43/18670	0.000891454	0.011421758	0.008741685	PCK2/ANG/MOGAT2/PCK1/THRSP	5
BP	GO:0046464	acylglycerol catabolic process	5/327	43/18670	0.000891454	0.011421758	0.008741685	APOC3/APOA5/CPS1/APOA2/APOA1	5
BP	GO:0006757	ATP generation from ADP	8/327	114/18670	0.000896014	0.011442534	0.008757586	PKM/ENO2/PFKFB3/HIF1A/PFKP/PFKFB1/HKDC1/ALDOB	8
BP	GO:0030324	lung development	10/327	172/18670	0.000929744	0.011834484	0.009057566	MMP14/ITGA3/LIF/RBP4/PTK7/SOX9/AGR2/HSD11B1/ARG1/CYP1A2	10
BP	GO:0034599	cellular response to oxidative stress	14/327	302/18670	0.000934281	0.011853494	0.009072116	HIF1A/SPHK1/CYBA/G6PD/NCF2/MMP9/CYBB/SRC/MAPK13/GSTP1/MMP2/PYCR1/SOD3/ARG1	14
BP	GO:1904375	regulation of protein localization to cell periphery	8/327	115/18670	0.000948644	0.011996656	0.009181685	TGFB1/MMP14/ITGA3/TREM2/LYPD1/MISP/ANXA13/AGR2	8
BP	GO:0014823	response to activity	6/327	65/18670	0.000955677	0.012046483	0.00921982	HIF1A/CXCR4/CYBA/POSTN/PCK1/FNDC5	6
BP	GO:0071216	cellular response to biotic stimulus	12/327	236/18670	0.000971569	0.0122073	0.009342902	TGFB1/ADAM9/SRC/CXCL5/GSTP1/TREM2/CXCL8/ICAM1/CXCL1/LDOC1/CXCL6/ARG1	12
BP	GO:0071222	cellular response to lipopolysaccharide	11/327	205/18670	0.001014834	0.012709902	0.00972757	TGFB1/ADAM9/SRC/CXCL5/GSTP1/CXCL8/ICAM1/CXCL1/LDOC1/CXCL6/ARG1	11
BP	GO:0060706	cell differentiation involved in embryonic placenta development	4/327	26/18670	0.001018559	0.01271566	0.009731977	LIF/KRT19/SOCS3/SPINT2	4
BP	GO:0006534	cysteine metabolic process	3/327	12/18670	0.001041518	0.012837694	0.009825376	CDO1/AGXT/GGT1	3
BP	GO:0032905	transforming growth factor beta1 production	3/327	12/18670	0.001041518	0.012837694	0.009825376	THBS1/LAPTM4B/LUM	3
BP	GO:0048642	negative regulation of skeletal muscle tissue development	3/327	12/18670	0.001041518	0.012837694	0.009825376	TGFB1/YBX3/DKK1	3
BP	GO:0060670	branching involved in labyrinthine layer morphogenesis	3/327	12/18670	0.001041518	0.012837694	0.009825376	SPINT1/SOCS3/SPINT2	3
BP	GO:0030258	lipid modification	12/327	238/18670	0.001044935	0.012839186	0.009826518	SPHK1/APOC1/SOCS3/APOA5/HAO1/CYP4A22/PLPP2/APOA2/CYP3A4/CYP2C8/APOA1/HAO2	12
BP	GO:0060333	interferon-gamma-mediated signaling pathway	7/327	91/18670	0.001091117	0.013364185	0.010228328	HLA-DQB2/HLA-DQA1/SOCS3/ICAM1/HLA-DQA2/HPX/ARG1	7
BP	GO:0001974	blood vessel remodeling	5/327	45/18670	0.001099652	0.013364185	0.010228328	TGFB1/JAG1/LIF/BGN/HRG	5
BP	GO:0032570	response to progesterone	5/327	45/18670	0.001099652	0.013364185	0.010228328	TGFB1/SRC/THBS1/DSG2/CLDN4	5
BP	GO:0055123	digestive system development	9/327	146/18670	0.001101387	0.013364185	0.010228328	TGFB1/HIF1A/ITGB4/COL3A1/CXCL8/SFRP5/CPS1/OTC/AGR2	9
BP	GO:0030323	respiratory tube development	10/327	176/18670	0.001107503	0.013396657	0.010253181	MMP14/ITGA3/LIF/RBP4/PTK7/SOX9/AGR2/HSD11B1/ARG1/CYP1A2	10
BP	GO:1990266	neutrophil migration	8/327	118/18670	0.001121551	0.013524589	0.010351094	RAC2/CXCL5/CCL16/CXCL8/CXCL1/CCL20/CXCL6/S100A9	8
BP	GO:0009895	negative regulation of catabolic process	14/327	308/18670	0.001127598	0.013555539	0.010374781	YBX3/FLNA/APOC1/TIMP2/SERPINE2/APOC3/QSOX1/TREM2/LAPTM4B/PFKFB1/F13B/TIMP1/HP/APOA2	14
BP	GO:0042593	glucose homeostasis	12/327	241/18670	0.001163581	0.013945065	0.010672907	SOX4/HIF1A/ACSM2A/CYBA/PCK2/RBP4/ICAM1/BACE2/HKDC1/PCK1/CYP7A1/G6PC	12
BP	GO:0006735	NADH regeneration	4/327	27/18670	0.001179351	0.013962223	0.010686039	PKM/ENO2/PFKP/ALDOB	4
BP	GO:0015721	bile acid and bile salt transport	4/327	27/18670	0.001179351	0.013962223	0.010686039	SLC27A5/SLC10A1/AQP9/SLC51A	4
BP	GO:0061621	canonical glycolysis	4/327	27/18670	0.001179351	0.013962223	0.010686039	PKM/ENO2/PFKP/ALDOB	4
BP	GO:0061718	glucose catabolic process to pyruvate	4/327	27/18670	0.001179351	0.013962223	0.010686039	PKM/ENO2/PFKP/ALDOB	4
BP	GO:0001952	regulation of cell-matrix adhesion	8/327	119/18670	0.001184469	0.013980319	0.010699889	JAG1/MMP14/DDR1/SRC/POSTN/MMP12/THBS1/HRG	8
BP	GO:0033500	carbohydrate homeostasis	12/327	242/18670	0.00120553	0.014135825	0.010818906	SOX4/HIF1A/ACSM2A/CYBA/PCK2/RBP4/ICAM1/BACE2/HKDC1/PCK1/CYP7A1/G6PC	12
BP	GO:0035148	tube formation	9/327	148/18670	0.001211883	0.014135825	0.010818906	SOX4/TGFB1/HIF1A/TEAD2/CTHRC1/PTK7/SPINT1/SOX9/SPINT2	9
BP	GO:0071230	cellular response to amino acid stimulus	6/327	68/18670	0.001212161	0.014135825	0.010818906	CYBA/CYBB/COL1A2/COL1A1/COL3A1/MMP2	6
BP	GO:1903317	regulation of protein maturation	6/327	68/18670	0.001212161	0.014135825	0.010818906	SOX4/MMP14/SRC/SERPINE2/THBS1/F12	6
BP	GO:0032369	negative regulation of lipid transport	5/327	46/18670	0.001216301	0.014141766	0.010823453	APOC1/APOC3/THBS1/CYP4F2/APOA2	5
BP	GO:0033273	response to vitamin	7/327	93/18670	0.001239786	0.014329274	0.010966963	TGFB1/POSTN/COL1A1/GSTP1/SPP1/OTC/ARG1	7
BP	GO:1901655	cellular response to ketone	7/327	93/18670	0.001239786	0.014329274	0.010966963	TGFB1/PCK2/SRC/ICAM1/SPP1/PCK1/ARG1	7
BP	GO:0003014	renal system process	8/327	120/18670	0.001250169	0.014406529	0.011026091	CYBA/ITGA3/SULF1/CYP4F2/SULF2/CYP4A11/JCHAIN/CLDN4	8
BP	GO:0050766	positive regulation of phagocytosis	6/327	69/18670	0.001308391	0.014988776	0.011471715	CYBA/IL2RG/TREM2/APOA2/APOA1/AHSG	6
BP	GO:0071300	cellular response to retinoic acid	6/327	69/18670	0.001308391	0.014988776	0.011471715	TEAD2/PTK7/COL1A1/SOX9/TESC/PCK1	6
BP	GO:0001704	formation of primary germ layer	8/327	121/18670	0.001318739	0.015063014	0.011528533	LAMB1/MMP14/ITGA3/MMP9/ITGB4/COL5A1/MMP2/DKK1	8
BP	GO:0060712	spongiotrophoblast layer development	3/327	13/18670	0.001336482	0.015132549	0.011581753	LIF/SOCS3/PHLDA2	3
BP	GO:0070208	protein heterotrimerization	3/327	13/18670	0.001336482	0.015132549	0.011581753	COL1A2/COL1A1/COL6A2	3
BP	GO:0090594	inflammatory response to wounding	3/327	13/18670	0.001336482	0.015132549	0.011581753	TGFB1/HIF1A/TIMP1	3
BP	GO:0061615	glycolytic process through fructose-6-phosphate	4/327	28/18670	0.001357108	0.015277271	0.011692516	PKM/ENO2/PFKP/ALDOB	4
BP	GO:0061620	glycolytic process through glucose-6-phosphate	4/327	28/18670	0.001357108	0.015277271	0.011692516	PKM/ENO2/PFKP/ALDOB	4
BP	GO:0062197	cellular response to chemical stress	15/327	350/18670	0.001367539	0.015350328	0.01174843	HIF1A/YBX3/SPHK1/CYBA/G6PD/NCF2/MMP9/CYBB/SRC/MAPK13/GSTP1/MMP2/PYCR1/SOD3/ARG1	15
BP	GO:0019730	antimicrobial humoral response	8/327	122/18670	0.001390268	0.015516026	0.011875248	CXCL5/CXCL8/CXCL1/CXCL6/HRG/S100A9/LYZ/JCHAIN	8
BP	GO:0046031	ADP metabolic process	8/327	122/18670	0.001390268	0.015516026	0.011875248	PKM/ENO2/PFKFB3/HIF1A/PFKP/PFKFB1/HKDC1/ALDOB	8
BP	GO:0055088	lipid homeostasis	9/327	151/18670	0.001394255	0.015516067	0.011875279	ACSM2A/APOC3/APOA5/CD24/ABCB4/CYP7A1/APOA2/G6PC/APOA1	9
BP	GO:0044070	regulation of anion transport	7/327	95/18670	0.001403863	0.015534227	0.011889178	RGS2/THBS1/CYP4F2/CYP4A11/ABCB4/APOA1/ARG1	7
BP	GO:1903076	regulation of protein localization to plasma membrane	7/327	95/18670	0.001403863	0.015534227	0.011889178	TGFB1/MMP14/ITGA3/TREM2/LYPD1/ANXA13/AGR2	7
BP	GO:0044262	cellular carbohydrate metabolic process	13/327	282/18670	0.001479884	0.016329033	0.012497486	PFKFB3/PCK2/SRC/ISYNA1/PFKFB1/GNMT/PHLDA2/GYS2/HKDC1/MOGAT2/PCK1/B3GNT3/G6PC	13
BP	GO:0042632	cholesterol homeostasis	7/327	96/18670	0.001492014	0.01637013	0.012528939	APOC3/APOA5/CD24/CYP7A1/APOA2/G6PC/APOA1	7
BP	GO:0048010	vascular endothelial growth factor receptor signaling pathway	7/327	96/18670	0.001492014	0.01637013	0.012528939	HIF1A/NCK2/CYBA/NCF2/CYBB/SRC/SULF1	7
BP	GO:0048568	embryonic organ development	17/327	428/18670	0.0015305	0.016745213	0.012816011	TGFB1/HIF1A/TEAD2/CHST11/MFAP2/MMP14/CTHRC1/LIF/RBP4/PTK7/KRT19/SPINT1/SOX9/CXCL8/SOCS3/PHLDA2/SPINT2	17
BP	GO:0014013	regulation of gliogenesis	8/327	124/18670	0.001542564	0.016782921	0.01284487	TNFRSF21/TGFB1/CXCR4/GPR183/LIF/SERPINE2/SPINT1/TREM2	8
BP	GO:0046717	acid secretion	8/327	124/18670	0.001542564	0.016782921	0.01284487	SLC1A5/SNAP25/AGXT/CYP4F2/AQP9/SLC51A/CYP4A11/ABCB4	8
BP	GO:0010575	positive regulation of vascular endothelial growth factor production	4/327	29/18670	0.001552747	0.016846652	0.012893647	TGFB1/HIF1A/SULF1/SULF2	4
BP	GO:0014020	primary neural tube formation	7/327	97/18670	0.001584422	0.017047857	0.013047641	TGFB1/HIF1A/TEAD2/CTHRC1/PTK7/SPINT1/SPINT2	7
BP	GO:0051591	response to cAMP	7/327	97/18670	0.001584422	0.017047857	0.013047641	COL1A1/CDO1/AGXT/PFKFB1/AQP9/PCK1/CPS1	7
BP	GO:0055092	sterol homeostasis	7/327	97/18670	0.001584422	0.017047857	0.013047641	APOC3/APOA5/CD24/CYP7A1/APOA2/G6PC/APOA1	7
BP	GO:0010001	glial cell differentiation	11/327	218/18670	0.001661876	0.017831975	0.013647768	SOX4/TNFRSF21/TGFB1/CXCR4/LIF/SERPINE2/SPINT1/GSTP1/SOX9/TREM2/BACE2	11
BP	GO:0010755	regulation of plasminogen activation	3/327	14/18670	0.001679022	0.017917238	0.013713024	SERPINE2/THBS1/F12	3
BP	GO:0060009	Sertoli cell development	3/327	14/18670	0.001679022	0.017917238	0.013713024	FLNA/SOX9/ICAM1	3
BP	GO:0006801	superoxide metabolic process	6/327	73/18670	0.001752808	0.018501861	0.014160467	TGFB1/CYBA/NCF2/CYBB/GSTP1/SOD3	6
BP	GO:0043627	response to estrogen	6/327	73/18670	0.001752808	0.018501861	0.014160467	MMP14/KRT19/SLC34A2/CD24/APOA2/APOA1	6
BP	GO:0045685	regulation of glial cell differentiation	6/327	73/18670	0.001752808	0.018501861	0.014160467	TNFRSF21/TGFB1/CXCR4/LIF/SERPINE2/SPINT1	6
BP	GO:0061844	antimicrobial humoral immune response mediated by antimicrobial peptide	6/327	73/18670	0.001752808	0.018501861	0.014160467	CXCL5/CXCL8/CXCL1/CXCL6/HRG/S100A9	6
BP	GO:0070168	negative regulation of biomineral tissue development	4/327	30/18670	0.001767178	0.018503112	0.014161425	TGFB1/HIF1A/SOX9/AHSG	4
BP	GO:0110150	negative regulation of biomineralization	4/327	30/18670	0.001767178	0.018503112	0.014161425	TGFB1/HIF1A/SOX9/AHSG	4
BP	GO:1901889	negative regulation of cell junction assembly	4/327	30/18670	0.001767178	0.018503112	0.014161425	MMP14/SRC/THBS1/DKK1	4
BP	GO:0001961	positive regulation of cytokine-mediated signaling pathway	5/327	50/18670	0.001775978	0.018545398	0.014193789	HIF1A/CXCR4/MMP12/TREM2/HPX	5
BP	GO:0014015	positive regulation of gliogenesis	6/327	74/18670	0.001879909	0.019474054	0.014904539	TGFB1/CXCR4/LIF/SERPINE2/SPINT1/TREM2	6
BP	GO:1901616	organic hydroxy compound catabolic process	6/327	74/18670	0.001879909	0.019474054	0.014904539	CYP4F2/HAO1/CYP4A11/SULT2A1/ADH4/CYP7A1	6
BP	GO:1903036	positive regulation of response to wounding	6/327	74/18670	0.001879909	0.019474054	0.014904539	CXCR4/THBS1/F12/PLG/HRG/APOH	6
BP	GO:0097006	regulation of plasma lipoprotein particle levels	7/327	101/18670	0.001999428	0.020567513	0.015741422	NCEH1/APOC1/PLTP/APOC3/APOA5/APOA2/APOA1	7
BP	GO:0044319	wound healing, spreading of cells	4/327	31/18670	0.002001306	0.020567513	0.015741422	FLNA/DDR1/MMP12/COL5A1	4
BP	GO:0090505	epiboly involved in wound healing	4/327	31/18670	0.002001306	0.020567513	0.015741422	FLNA/DDR1/MMP12/COL5A1	4
BP	GO:0006695	cholesterol biosynthetic process	6/327	75/18670	0.002013867	0.020642134	0.015798534	G6PD/SEC14L2/APOA5/HMGCS2/CYP7A1/APOA1	6
BP	GO:0006000	fructose metabolic process	3/327	15/18670	0.002071712	0.020854682	0.015961208	PFKFB3/PFKFB1/ALDOB	3
BP	GO:0009109	coenzyme catabolic process	3/327	15/18670	0.002071712	0.020854682	0.015961208	ASPDH/CYP4F2/ALDH1L1	3
BP	GO:0018158	protein oxidation	3/327	15/18670	0.002071712	0.020854682	0.015961208	LOXL4/APOA2/APOA1	3
BP	GO:0030299	intestinal cholesterol absorption	3/327	15/18670	0.002071712	0.020854682	0.015961208	APOA5/APOA2/APOA1	3
BP	GO:0034380	high-density lipoprotein particle assembly	3/327	15/18670	0.002071712	0.020854682	0.015961208	APOA5/APOA2/APOA1	3
BP	GO:0070365	hepatocyte differentiation	3/327	15/18670	0.002071712	0.020854682	0.015961208	PCK2/PCK1/CPS1	3
BP	GO:0072001	renal system development	13/327	293/18670	0.002074565	0.020854682	0.015961208	SOX4/TGFB1/JAG1/ITGA3/LIF/MMP9/RBP4/ITGB4/SOX9/SULF1/SULF2/CD24/EPCAM	13
BP	GO:0030203	glycosaminoglycan metabolic process	9/327	160/18670	0.002077437	0.020854682	0.015961208	TGFB1/CHST11/VCAN/FMOD/ITIH5/ITIH1/BGN/B3GNT3/LUM	9
BP	GO:0009620	response to fungus	5/327	52/18670	0.002117429	0.021201507	0.016226652	TGFB1/COTL1/HRG/S100A9/ARG1	5
BP	GO:1902653	secondary alcohol biosynthetic process	6/327	76/18670	0.002154916	0.021521529	0.016471582	G6PD/SEC14L2/APOA5/HMGCS2/CYP7A1/APOA1	6
BP	GO:0060325	face morphogenesis	4/327	32/18670	0.002256028	0.022359358	0.017112818	TGFB1/COL1A1/MMP2/DKK1	4
BP	GO:0070207	protein homotrimerization	4/327	32/18670	0.002256028	0.022359358	0.017112818	SLC1A5/ALOX5AP/OTC/ARG1	4
BP	GO:0090504	epiboly	4/327	32/18670	0.002256028	0.022359358	0.017112818	FLNA/DDR1/MMP12/COL5A1	4
BP	GO:0006165	nucleoside diphosphate phosphorylation	8/327	132/18670	0.002288761	0.022626199	0.017317045	PKM/ENO2/PFKFB3/HIF1A/PFKP/PFKFB1/HKDC1/ALDOB	8
BP	GO:0032964	collagen biosynthetic process	5/327	53/18670	0.002305018	0.022729231	0.017395901	TGFB1/COL5A1/COL1A1/CREB3L1/ARG1	5
BP	GO:0070661	leukocyte proliferation	13/327	298/18670	0.002403549	0.02364097	0.018093703	ELF4/TNFRSF21/TGFB1/NCK2/IMPDH1/GPR183/RAC2/GPNMB/GSTP1/TREM2/VTCN1/CD24/ARG1	13
BP	GO:0070664	negative regulation of leukocyte proliferation	6/327	78/18670	0.002459231	0.024087241	0.018435259	TNFRSF21/TGFB1/GPNMB/GSTP1/VTCN1/ARG1	6
BP	GO:0006637	acyl-CoA metabolic process	7/327	105/18670	0.002493984	0.024087241	0.018435259	ACSM2A/ACSM2B/GLYAT/PIPOX/ELOVL7/ACSM5/HMGCS2	7
BP	GO:0035383	thioester metabolic process	7/327	105/18670	0.002493984	0.024087241	0.018435259	ACSM2A/ACSM2B/GLYAT/PIPOX/ELOVL7/ACSM5/HMGCS2	7
BP	GO:0006636	unsaturated fatty acid biosynthetic process	5/327	54/18670	0.002504412	0.024087241	0.018435259	ALOX5/ALOX5AP/ELOVL7/PTGES/PTGDS	5
BP	GO:1904645	response to amyloid-beta	5/327	54/18670	0.002504412	0.024087241	0.018435259	MMP9/MMP12/MMP2/TREM2/ICAM1	5
BP	GO:0009135	purine nucleoside diphosphate metabolic process	8/327	134/18670	0.002513502	0.024087241	0.018435259	PKM/ENO2/PFKFB3/HIF1A/PFKP/PFKFB1/HKDC1/ALDOB	8
BP	GO:0009179	purine ribonucleoside diphosphate metabolic process	8/327	134/18670	0.002513502	0.024087241	0.018435259	PKM/ENO2/PFKFB3/HIF1A/PFKP/PFKFB1/HKDC1/ALDOB	8
BP	GO:0046939	nucleotide phosphorylation	8/327	134/18670	0.002513502	0.024087241	0.018435259	PKM/ENO2/PFKFB3/HIF1A/PFKP/PFKFB1/HKDC1/ALDOB	8
BP	GO:0001977	renal system process involved in regulation of blood volume	3/327	16/18670	0.002516947	0.024087241	0.018435259	CYBA/CYP4F2/CYP4A11	3
BP	GO:0010875	positive regulation of cholesterol efflux	3/327	16/18670	0.002516947	0.024087241	0.018435259	PLTP/PON1/APOA1	3
BP	GO:0019372	lipoxygenase pathway	3/327	16/18670	0.002516947	0.024087241	0.018435259	ALOX5/ALOX5AP/PON1	3
BP	GO:0016052	carbohydrate catabolic process	10/327	198/18670	0.002648265	0.02522003	0.019302243	PKM/ENO2/PFKFB3/HIF1A/DCXR/PFKP/PFKFB1/HKDC1/ALDOB/G6PC	10
BP	GO:0031099	regeneration	10/327	198/18670	0.002648265	0.02522003	0.019302243	PKM/TGFB1/POSTN/GSTP1/PFKFB1/SULF2/APOA5/SPP1/APOA2/APOA1	10
BP	GO:0002011	morphogenesis of an epithelial sheet	5/327	55/18670	0.002716032	0.025802299	0.019747885	JAG1/FLNA/DDR1/MMP12/COL5A1	5
BP	GO:0009185	ribonucleoside diphosphate metabolic process	8/327	136/18670	0.002755161	0.026110348	0.019983651	PKM/ENO2/PFKFB3/HIF1A/PFKP/PFKFB1/HKDC1/ALDOB	8
BP	GO:0010574	regulation of vascular endothelial growth factor production	4/327	34/18670	0.002830784	0.026761904	0.020482322	TGFB1/HIF1A/SULF1/SULF2	4
BP	GO:0098754	detoxification	8/327	137/18670	0.002882601	0.027185791	0.020806746	ALOX5AP/GSTP1/AKR7A3/SOD3/ADH4/HP/GSTA1/S100A9	8
BP	GO:0090183	regulation of kidney development	5/327	56/18670	0.002940301	0.02766298	0.021171964	TGFB1/LIF/MMP9/SOX9/CD24	5
BP	GO:0016126	sterol biosynthetic process	6/327	81/18670	0.002974841	0.027912143	0.021362662	G6PD/SEC14L2/APOA5/HMGCS2/CYP7A1/APOA1	6
BP	GO:0000097	sulfur amino acid biosynthetic process	3/327	17/18670	0.003016948	0.027912143	0.021362662	CDO1/BHMT/GGT1	3
BP	GO:0006544	glycine metabolic process	3/327	17/18670	0.003016948	0.027912143	0.021362662	GLYAT/AGXT/SDS	3
BP	GO:0010715	regulation of extracellular matrix disassembly	3/327	17/18670	0.003016948	0.027912143	0.021362662	TGFB1/FSCN1/DDR1	3
BP	GO:0034384	high-density lipoprotein particle clearance	3/327	17/18670	0.003016948	0.027912143	0.021362662	APOC3/APOA2/APOA1	3
BP	GO:0050665	hydrogen peroxide biosynthetic process	3/327	17/18670	0.003016948	0.027912143	0.021362662	CYBA/CYBB/CYP1A2	3
BP	GO:0098856	intestinal lipid absorption	3/327	17/18670	0.003016948	0.027912143	0.021362662	APOA5/APOA2/APOA1	3
BP	GO:0043588	skin development	16/327	419/18670	0.00307792	0.028408767	0.021742755	JAG1/ADAM9/ITGA3/ITGB4/COL1A2/KRT19/COL5A1/COL1A1/SOX9/COL3A1/LTB/DSG2/MACROH2A2/DKK1/KRT23/CLDN4	16
BP	GO:0006022	aminoglycan metabolic process	9/327	170/18670	0.003124931	0.028639078	0.021919024	TGFB1/CHST11/VCAN/FMOD/ITIH5/ITIH1/BGN/B3GNT3/LUM	9
BP	GO:0071772	response to BMP	9/327	170/18670	0.003124931	0.028639078	0.021919024	ITGA3/HTRA3/SPINT1/SOX9/SULF1/HJV/SPINT2/SFRP5/DKK1	9
BP	GO:0071773	cellular response to BMP stimulus	9/327	170/18670	0.003124931	0.028639078	0.021919024	ITGA3/HTRA3/SPINT1/SOX9/SULF1/HJV/SPINT2/SFRP5/DKK1	9
BP	GO:0002701	negative regulation of production of molecular mediator of immune response	4/327	35/18670	0.003152557	0.02875693	0.022009222	TGFB1/APOA2/APOA1/ARG1	4
BP	GO:0019433	triglyceride catabolic process	4/327	35/18670	0.003152557	0.02875693	0.022009222	APOC3/APOA5/CPS1/APOA1	4
BP	GO:0042743	hydrogen peroxide metabolic process	5/327	57/18670	0.003177645	0.028850644	0.022080947	CYBA/RAC2/CYBB/HP/CYP1A2	5
BP	GO:0060760	positive regulation of response to cytokine stimulus	5/327	57/18670	0.003177645	0.028850644	0.022080947	HIF1A/CXCR4/MMP12/TREM2/HPX	5
BP	GO:0006024	glycosaminoglycan biosynthetic process	7/327	110/18670	0.003238719	0.02933677	0.022453005	TGFB1/CHST11/VCAN/FMOD/BGN/B3GNT3/LUM	7
BP	GO:0033865	nucleoside bisphosphate metabolic process	8/327	140/18670	0.003292661	0.029618741	0.022668812	ACSM2A/ACSM2B/GLYAT/PIPOX/ELOVL7/ACSM5/SULT2A1/HMGCS2	8
BP	GO:0033875	ribonucleoside bisphosphate metabolic process	8/327	140/18670	0.003292661	0.029618741	0.022668812	ACSM2A/ACSM2B/GLYAT/PIPOX/ELOVL7/ACSM5/SULT2A1/HMGCS2	8
BP	GO:0034032	purine nucleoside bisphosphate metabolic process	8/327	140/18670	0.003292661	0.029618741	0.022668812	ACSM2A/ACSM2B/GLYAT/PIPOX/ELOVL7/ACSM5/SULT2A1/HMGCS2	8
BP	GO:0046470	phosphatidylcholine metabolic process	6/327	83/18670	0.003360841	0.03016239	0.023084897	APOC1/PLBD1/APOA5/PON1/APOA2/APOA1	6
BP	GO:0017001	antibiotic catabolic process	5/327	58/18670	0.003428485	0.030698733	0.023495389	PCK2/SULT2A1/ADH4/HP/PCK1	5
BP	GO:0006007	glucose catabolic process	4/327	36/18670	0.003498396	0.031110161	0.023810277	PKM/ENO2/PFKP/ALDOB	4
BP	GO:0010573	vascular endothelial growth factor production	4/327	36/18670	0.003498396	0.031110161	0.023810277	TGFB1/HIF1A/SULF1/SULF2	4
BP	GO:0040036	regulation of fibroblast growth factor receptor signaling pathway	4/327	36/18670	0.003498396	0.031110161	0.023810277	THBS1/CREB3L1/SULF1/SULF2	4
BP	GO:0001819	positive regulation of cytokine production	17/327	464/18670	0.00352629	0.03128679	0.02394546	TGFB1/HIF1A/SPHK1/CYBA/CYBB/SRC/MAPK13/POSTN/MMP12/THBS1/SULF1/TREM2/LTB/SULF2/VTCN1/LUM/APOA2	17
BP	GO:0009084	glutamine family amino acid biosynthetic process	3/327	18/18670	0.003573773	0.031405467	0.02403629	PYCR1/CPS1/OTC	3
BP	GO:0051895	negative regulation of focal adhesion assembly	3/327	18/18670	0.003573773	0.031405467	0.02403629	MMP14/SRC/THBS1	3
BP	GO:0150118	negative regulation of cell-substrate junction organization	3/327	18/18670	0.003573773	0.031405467	0.02403629	MMP14/SRC/THBS1	3
BP	GO:1902001	fatty acid transmembrane transport	3/327	18/18670	0.003573773	0.031405467	0.02403629	SLC27A5/THBS1/THRSP	3
BP	GO:1990748	cellular detoxification	7/327	112/18670	0.003579981	0.031405467	0.02403629	ALOX5AP/GSTP1/SOD3/ADH4/HP/GSTA1/S100A9	7
BP	GO:0072006	nephron development	8/327	142/18670	0.003590253	0.031424798	0.024051085	TGFB1/JAG1/ITGA3/LIF/SOX9/SULF1/SULF2/CD24	8
BP	GO:0090092	regulation of transmembrane receptor protein serine/threonine kinase signaling pathway	11/327	241/18670	0.00361003	0.031527058	0.024129351	TGFB1/CHST11/ITGA3/PMEPA1/HTRA3/THBS1/SULF1/HJV/SFRP5/DKK1/PEG10	11
BP	GO:0070555	response to interleukin-1	10/327	207/18670	0.003639107	0.031709896	0.024269286	HIF1A/CYBA/SRC/MAPK13/SOX9/CCL16/CXCL8/ICAM1/CCL20/PCK1	10
BP	GO:0032890	regulation of organic acid transport	5/327	59/18670	0.003693245	0.031967086	0.024466127	RGS2/THBS1/CYP4F2/CYP4A11/ARG1	5
BP	GO:0033619	membrane protein proteolysis	5/327	59/18670	0.003693245	0.031967086	0.024466127	TGFB1/ADAM9/TIMP2/BACE2/TIMP1	5
BP	GO:0042130	negative regulation of T cell proliferation	5/327	59/18670	0.003693245	0.031967086	0.024466127	TNFRSF21/TGFB1/GPNMB/VTCN1/ARG1	5
BP	GO:0051260	protein homooligomerization	14/327	351/18670	0.003739582	0.032214572	0.024655542	PKM/ITPR3/MARCKS/SLC1A5/DCXR/PFKP/ALOX5AP/KCTD17/SRC/UPB1/GNMT/SLC22A1/OTC/ARG1	14
BP	GO:0030879	mammary gland development	8/327	143/18670	0.00374665	0.032214572	0.024655542	TGFB1/HIF1A/DDR1/SERPINC1/SRC/SOX9/CDO1/ARG1	8
BP	GO:0044344	cellular response to fibroblast growth factor stimulus	8/327	143/18670	0.00374665	0.032214572	0.024655542	POSTN/COL1A1/THBS1/CREB3L1/SULF1/CXCL8/SULF2/CPS1	8
BP	GO:0060323	head morphogenesis	4/327	37/18670	0.003869134	0.033194446	0.025405492	TGFB1/COL1A1/MMP2/DKK1	4
BP	GO:0071322	cellular response to carbohydrate stimulus	8/327	144/18670	0.003908265	0.033456468	0.025606031	SOX4/HIF1A/CYBA/PCK2/MAPK13/ICAM1/PCK1/CYP7A1	8
BP	GO:0070371	ERK1 and ERK2 cascade	13/327	317/18670	0.004067124	0.034740018	0.026588401	TGFB1/GPR183/LIF/SRC/GPNMB/WNK2/GSTP1/SOX9/CCL16/TREM2/FBLN1/ICAM1/CCL20	13
BP	GO:0006023	aminoglycan biosynthetic process	7/327	115/18670	0.004142342	0.035227995	0.026961876	TGFB1/CHST11/VCAN/FMOD/BGN/B3GNT3/LUM	7
BP	GO:0046660	female sex differentiation	7/327	115/18670	0.004142342	0.035227995	0.026961876	LHFPL2/MMP14/RBP4/SRC/ANG/ICAM1/AFP	7
BP	GO:0032930	positive regulation of superoxide anion generation	3/327	19/18670	0.00418932	0.035395664	0.027090202	TGFB1/CYBA/GSTP1	3
BP	GO:0044241	lipid digestion	3/327	19/18670	0.00418932	0.035395664	0.027090202	APOA5/APOA2/APOA1	3
BP	GO:2000696	regulation of epithelial cell differentiation involved in kidney development	3/327	19/18670	0.00418932	0.035395664	0.027090202	LIF/MMP9/CD24	3
BP	GO:0035690	cellular response to drug	16/327	433/18670	0.004225922	0.035582191	0.027232962	TGFB1/CXCR4/SPHK1/FLNA/CYBA/PCK2/CYBB/SRC/MAPK13/SOX9/ICAM1/LYPD1/LDOC1/PYCR1/PCK1/ARG1	16
BP	GO:0042542	response to hydrogen peroxide	8/327	146/18670	0.004247609	0.035582191	0.027232962	SPHK1/ADAM9/SRC/MAPK13/COL1A1/PYCR1/HP/ARG1	8
BP	GO:0045834	positive regulation of lipid metabolic process	8/327	146/18670	0.004247609	0.035582191	0.027232962	TGFB1/SRC/APOC1/APOA5/CYP7A1/APOA2/APOA1/HSD17B13	8
BP	GO:0050892	intestinal absorption	4/327	38/18670	0.004265592	0.035582191	0.027232962	APOA5/MOGAT2/APOA2/APOA1	4
BP	GO:0006027	glycosaminoglycan catabolic process	5/327	61/18670	0.004266209	0.035582191	0.027232962	TGFB1/VCAN/FMOD/BGN/LUM	5
BP	GO:1905953	negative regulation of lipid localization	5/327	61/18670	0.004266209	0.035582191	0.027232962	APOC1/APOC3/THBS1/CYP4F2/APOA2	5
BP	GO:1990778	protein localization to cell periphery	13/327	319/18670	0.004286228	0.035672774	0.02730229	TGFB1/FLNA/MMP14/ITGA3/TSPAN15/TESC/SNAP25/TREM2/LYPD1/RAB34/MISP/ANXA13/AGR2	13
BP	GO:0030177	positive regulation of Wnt signaling pathway	9/327	179/18670	0.004388598	0.036446887	0.027894759	SOX4/DEPDC1B/SRC/PTK7/WNK2/COL1A1/SULF1/SULF2/DKK1	9
BP	GO:0071346	cellular response to interferon-gamma	9/327	180/18670	0.004550517	0.037711204	0.028862409	HLA-DQB2/HLA-DQA1/CCL16/SOCS3/ICAM1/HLA-DQA2/CCL20/HPX/ARG1	9
BP	GO:0060562	epithelial tube morphogenesis	13/327	322/18670	0.004632668	0.038310495	0.029321079	SOX4/TGFB1/HIF1A/CXCR4/TEAD2/MMP14/CTHRC1/DDR1/SRC/PTK7/SPINT1/SOX9/SPINT2	13
BP	GO:0055090	acylglycerol homeostasis	4/327	39/18670	0.004688569	0.038608831	0.029549411	ACSM2A/APOC3/APOA5/APOA1	4
BP	GO:0070328	triglyceride homeostasis	4/327	39/18670	0.004688569	0.038608831	0.029549411	ACSM2A/APOC3/APOA5/APOA1	4
BP	GO:0032602	chemokine production	6/327	89/18670	0.00474342	0.038911719	0.029781228	HIF1A/POSTN/GSTP1/TREM2/CXCL6/S100A9	6
BP	GO:0060828	regulation of canonical Wnt signaling pathway	12/327	286/18670	0.004745332	0.038911719	0.029781228	SOX4/BICC1/CTHRC1/SRC/PTK7/WNK2/COL1A1/SOX9/SULF2/CTNND2/SFRP5/DKK1	12
BP	GO:0006071	glycerol metabolic process	3/327	20/18670	0.004865333	0.03923493	0.030028599	PCK2/MOGAT2/PCK1	3
BP	GO:0006525	arginine metabolic process	3/327	20/18670	0.004865333	0.03923493	0.030028599	CPS1/OTC/ARG1	3
BP	GO:0019370	leukotriene biosynthetic process	3/327	20/18670	0.004865333	0.03923493	0.030028599	ALOX5/ALOX5AP/GGT1	3
BP	GO:0043691	reverse cholesterol transport	3/327	20/18670	0.004865333	0.03923493	0.030028599	APOC3/APOA2/APOA1	3
BP	GO:0060008	Sertoli cell differentiation	3/327	20/18670	0.004865333	0.03923493	0.030028599	FLNA/SOX9/ICAM1	3
BP	GO:0097709	connective tissue replacement	3/327	20/18670	0.004865333	0.03923493	0.030028599	TGFB1/HIF1A/TIMP1	3
BP	GO:1903978	regulation of microglial cell activation	3/327	20/18670	0.004865333	0.03923493	0.030028599	SPHK1/CTSC/TREM2	3
BP	GO:1905523	positive regulation of macrophage migration	3/327	20/18670	0.004865333	0.03923493	0.030028599	MMP14/THBS1/TREM2	3
BP	GO:0061138	morphogenesis of a branching epithelium	9/327	182/18670	0.004888294	0.039338648	0.030107979	TGFB1/MMP14/DDR1/SRC/SPINT1/SOX9/SULF1/SOCS3/SPINT2	9
BP	GO:0007173	epidermal growth factor receptor signaling pathway	7/327	119/18670	0.004993225	0.039981372	0.03059989	PLAUR/TGFB1/NCK2/MMP9/SRC/SOX9/AGR2	7
BP	GO:0071774	response to fibroblast growth factor	8/327	150/18670	0.004993994	0.039981372	0.03059989	POSTN/COL1A1/THBS1/CREB3L1/SULF1/CXCL8/SULF2/CPS1	8
BP	GO:0001843	neural tube closure	6/327	90/18670	0.005009219	0.039981372	0.03059989	TGFB1/TEAD2/CTHRC1/PTK7/SPINT1/SPINT2	6
BP	GO:0046849	bone remodeling	6/327	90/18670	0.005009219	0.039981372	0.03059989	TGFB1/CTHRC1/RAC2/SRC/SPP1/SPP2	6
BP	GO:0022407	regulation of cell-cell adhesion	15/327	402/18670	0.005058279	0.040247343	0.030803452	TNFRSF21/TGFB1/NCK2/JAG1/SRC/GPNMB/SERPINE2/ICAM1/VTCN1/CD24/SPINT2/EPCAM/PLG/APOA1/ARG1	15
BP	GO:0050920	regulation of chemotaxis	10/327	217/18670	0.005063209	0.040247343	0.030803452	TGFB1/CXCR4/GPR183/RAC2/GSTP1/THBS1/TREM2/CXCL8/HRG/S100A14	10
BP	GO:0006734	NADH metabolic process	4/327	40/18670	0.005138851	0.040682568	0.031136553	PKM/ENO2/PFKP/ALDOB	4
BP	GO:0090184	positive regulation of kidney development	4/327	40/18670	0.005138851	0.040682568	0.031136553	TGFB1/LIF/SOX9/CD24	4
BP	GO:0017015	regulation of transforming growth factor beta receptor signaling pathway	7/327	120/18670	0.005225096	0.041114641	0.031467243	TGFB1/CHST11/ITGA3/PMEPA1/HTRA3/THBS1/PEG10	7
BP	GO:0022612	gland morphogenesis	7/327	120/18670	0.005225096	0.041114641	0.031467243	TGFB1/DDR1/SRC/SOX9/SULF1/SULF2/ARG1	7
BP	GO:0098739	import across plasma membrane	7/327	120/18670	0.005225096	0.041114641	0.031467243	SLC27A5/SLC1A5/SLC7A1/RGS2/WNK2/THBS1/FXYD2	7
BP	GO:0042098	T cell proliferation	9/327	184/18670	0.00524524	0.041189943	0.031524875	ELF4/TNFRSF21/TGFB1/NCK2/RAC2/GPNMB/VTCN1/CD24/ARG1	9
BP	GO:0030510	regulation of BMP signaling pathway	6/327	91/18670	0.005285791	0.041258832	0.031577599	ITGA3/HTRA3/SULF1/HJV/SFRP5/DKK1	6
BP	GO:0045639	positive regulation of myeloid cell differentiation	6/327	91/18670	0.005285791	0.041258832	0.031577599	TGFB1/HIF1A/JAG1/LIF/TESC/TREM2	6
BP	GO:0060606	tube closure	6/327	91/18670	0.005285791	0.041258832	0.031577599	TGFB1/TEAD2/CTHRC1/PTK7/SPINT1/SPINT2	6
BP	GO:0001678	cellular glucose homeostasis	8/327	152/18670	0.005402914	0.042088702	0.032212744	SOX4/HIF1A/CYBA/PCK2/ICAM1/HKDC1/PCK1/CYP7A1	8
BP	GO:0007369	gastrulation	9/327	185/18670	0.005431124	0.042224006	0.032316299	LAMB1/MMP14/ITGA3/MMP9/ITGB4/COL5A1/MMP2/DKK1/APOA1	9
BP	GO:0006732	coenzyme metabolic process	11/327	255/18670	0.00549486	0.04263442	0.032630411	ACSM2A/ACSM2B/ASPDH/GLYAT/PIPOX/CYP4F2/GNMT/ELOVL7/ACSM5/HMGCS2/ALDH1L1	11
BP	GO:0006026	aminoglycan catabolic process	5/327	65/18670	0.005597614	0.042649123	0.032641664	TGFB1/VCAN/FMOD/BGN/LUM	5
BP	GO:0051187	cofactor catabolic process	5/327	65/18670	0.005597614	0.042649123	0.032641664	ASPDH/CYP4F2/HP/GGT1/ALDH1L1	5
BP	GO:0017000	antibiotic biosynthetic process	3/327	21/18670	0.005603409	0.042649123	0.032641664	CYBA/CYBB/CYP1A2	3
BP	GO:0030502	negative regulation of bone mineralization	3/327	21/18670	0.005603409	0.042649123	0.032641664	HIF1A/SOX9/AHSG	3
BP	GO:0032891	negative regulation of organic acid transport	3/327	21/18670	0.005603409	0.042649123	0.032641664	RGS2/THBS1/CYP4F2	3
BP	GO:0036499	PERK-mediated unfolded protein response	3/327	21/18670	0.005603409	0.042649123	0.032641664	NCK2/CXCL8/AGR2	3
BP	GO:0060713	labyrinthine layer morphogenesis	3/327	21/18670	0.005603409	0.042649123	0.032641664	SPINT1/SOCS3/SPINT2	3
BP	GO:1903055	positive regulation of extracellular matrix organization	3/327	21/18670	0.005603409	0.042649123	0.032641664	TGFB1/FSCN1/SOX9	3
BP	GO:0030168	platelet activation	8/327	153/18670	0.005616722	0.042649123	0.032641664	ITPR3/FLNA/SRC/COL1A2/COL1A1/SERPINE2/COL3A1/HRG	8
BP	GO:0019432	triglyceride biosynthetic process	4/327	41/18670	0.005617202	0.042649123	0.032641664	PCK2/MOGAT2/PCK1/THRSP	4
BP	GO:0150077	regulation of neuroinflammatory response	4/327	41/18670	0.005617202	0.042649123	0.032641664	SPHK1/CTSC/MMP9/TREM2	4
BP	GO:0050730	regulation of peptidyl-tyrosine phosphorylation	11/327	256/18670	0.005654596	0.042849518	0.032795036	TGFB1/NCK2/LIF/SRC/TREM2/SOCS3/ICAM1/CD24/HPX/HRG/SPINK1	11
BP	GO:0001655	urogenital system development	13/327	330/18670	0.005667839	0.04286647	0.032808011	SOX4/TGFB1/JAG1/ITGA3/LIF/MMP9/RBP4/ITGB4/SOX9/SULF1/SULF2/CD24/EPCAM	13
BP	GO:1903844	regulation of cellular response to transforming growth factor beta stimulus	7/327	122/18670	0.005712984	0.043124175	0.033005246	TGFB1/CHST11/ITGA3/PMEPA1/HTRA3/THBS1/PEG10	7
BP	GO:0009132	nucleoside diphosphate metabolic process	8/327	154/18670	0.00583692	0.043974473	0.033656025	PKM/ENO2/PFKFB3/HIF1A/PFKP/PFKFB1/HKDC1/ALDOB	8
BP	GO:0007589	body fluid secretion	6/327	93/18670	0.005872256	0.044155281	0.033794408	HIF1A/CYBA/DDR1/SERPINC1/CDO1/AGR2	6
BP	GO:0070663	regulation of leukocyte proliferation	10/327	222/18670	0.005922648	0.044448387	0.034018737	TNFRSF21/TGFB1/NCK2/GPR183/RAC2/GPNMB/GSTP1/VTCN1/CD24/ARG1	10
BP	GO:0002062	chondrocyte differentiation	7/327	123/18670	0.005969338	0.044557575	0.034102305	TGFB1/CHST11/COL6A3/SOX9/SULF1/COL6A2/SULF2	7
BP	GO:0019748	secondary metabolic process	5/327	66/18670	0.005971516	0.044557575	0.034102305	CYP2A6/AKR7A3/CYP2D6/CYP2A7/CYP1A2	5
BP	GO:0070613	regulation of protein processing	5/327	66/18670	0.005971516	0.044557575	0.034102305	MMP14/SRC/SERPINE2/THBS1/F12	5
BP	GO:0006509	membrane protein ectodomain proteolysis	4/327	42/18670	0.006124368	0.045610736	0.034908345	ADAM9/TIMP2/BACE2/TIMP1	4
BP	GO:0001818	negative regulation of cytokine production	12/327	296/18670	0.006197168	0.046064823	0.035255883	TNFRSF21/HOMER3/TGFB1/GPNMB/GSTP1/THBS1/TREM2/LAPTM4B/CD24/APOA2/APOA1/ARG1	12
BP	GO:0042129	regulation of T cell proliferation	8/327	156/18670	0.006296971	0.046717528	0.035755433	TNFRSF21/TGFB1/NCK2/RAC2/GPNMB/VTCN1/CD24/ARG1	8
BP	GO:0001701	in utero embryonic development	14/327	373/18670	0.006328437	0.046718155	0.035755912	CMTM3/DBN1/HIF1A/YBX3/CHST11/LIF/KRT19/SPINT1/TM4SF1/SLC34A2/SOCS3/PHLDA2/SPINT2/C6	14
BP	GO:0072659	protein localization to plasma membrane	11/327	260/18670	0.006330514	0.046718155	0.035755912	TGFB1/FLNA/MMP14/ITGA3/TSPAN15/TESC/TREM2/LYPD1/RAB34/ANXA13/AGR2	11
BP	GO:0015807	L-amino acid transport	5/327	67/18670	0.006362651	0.046718155	0.035755912	SLC1A5/SLC7A1/RGS2/SLC38A1/ARG1	5
BP	GO:0046365	monosaccharide catabolic process	5/327	67/18670	0.006362651	0.046718155	0.035755912	PKM/ENO2/DCXR/PFKP/ALDOB	5
BP	GO:0032928	regulation of superoxide anion generation	3/327	22/18670	0.006405005	0.046718155	0.035755912	TGFB1/CYBA/GSTP1	3
BP	GO:0045717	negative regulation of fatty acid biosynthetic process	3/327	22/18670	0.006405005	0.046718155	0.035755912	APOC1/APOC3/CYP7A1	3
BP	GO:0046339	diacylglycerol metabolic process	3/327	22/18670	0.006405005	0.046718155	0.035755912	ANG/MOGAT2/APOA2	3
BP	GO:1901685	glutathione derivative metabolic process	3/327	22/18670	0.006405005	0.046718155	0.035755912	GSTP1/GSTA1/GSTA2	3
BP	GO:1901687	glutathione derivative biosynthetic process	3/327	22/18670	0.006405005	0.046718155	0.035755912	GSTP1/GSTA1/GSTA2	3
BP	GO:0050727	regulation of inflammatory response	14/327	374/18670	0.006473631	0.047130452	0.036071466	ABCC1/SPHK1/CTSC/MMP9/MAPK13/OSMR/GSTP1/TREM2/F12/SOCS3/GGT1/S100A9/APOA1/AHSG	14
BP	GO:0045471	response to ethanol	7/327	125/18670	0.006507702	0.047290109	0.036193659	RGS2/G6PD/RBP4/CYBB/GSTP1/CDO1/ICAM1	7
BP	GO:0001935	endothelial cell proliferation	9/327	191/18670	0.006655826	0.048046105	0.036772264	HIF1A/MMP14/CYBA/THBS1/SULF1/ANG/APOH/APOA1/ARG1	9
BP	GO:0006692	prostanoid metabolic process	4/327	43/18670	0.006661077	0.048046105	0.036772264	CES2/GSTA1/PTGES/PTGDS	4
BP	GO:0006693	prostaglandin metabolic process	4/327	43/18670	0.006661077	0.048046105	0.036772264	CES2/GSTA1/PTGES/PTGDS	4
BP	GO:0055026	negative regulation of cardiac muscle tissue development	4/327	43/18670	0.006661077	0.048046105	0.036772264	RGS2/G6PD/RBP4/DKK1	4
BP	GO:0019882	antigen processing and presentation	10/327	226/18670	0.00668883	0.048157106	0.036857219	CYBA/NCF2/CYBB/HLA-DQB2/THBS1/HLA-DQA1/TREM2/ICAM1/RAB34/HLA-DQA2	10
BP	GO:0006625	protein targeting to peroxisome	5/327	68/18670	0.00677142	0.04839391	0.037038458	PIPOX/AGXT/DAO/HAO1/HAO2	5
BP	GO:0033627	cell adhesion mediated by integrin	5/327	68/18670	0.00677142	0.04839391	0.037038458	ADAM9/ITGB4/TESC/ICAM1/HRG	5
BP	GO:0072662	protein localization to peroxisome	5/327	68/18670	0.00677142	0.04839391	0.037038458	PIPOX/AGXT/DAO/HAO1/HAO2	5
BP	GO:0072663	establishment of protein localization to peroxisome	5/327	68/18670	0.00677142	0.04839391	0.037038458	PIPOX/AGXT/DAO/HAO1/HAO2	5
BP	GO:0090101	negative regulation of transmembrane receptor protein serine/threonine kinase signaling pathway	7/327	126/18670	0.006790049	0.048438173	0.037072334	TGFB1/CHST11/PMEPA1/HTRA3/HJV/DKK1/PEG10	7
BP	GO:0070372	regulation of ERK1 and ERK2 cascade	12/327	300/18670	0.006868063	0.048905132	0.037429723	TGFB1/GPR183/LIF/SRC/GPNMB/WNK2/GSTP1/CCL16/TREM2/FBLN1/ICAM1/CCL20	12
BP	GO:0034381	plasma lipoprotein particle clearance	5/327	69/18670	0.007198219	0.050847864	0.038916601	NCEH1/APOC1/APOC3/APOA2/APOA1	5
BP	GO:0035850	epithelial cell differentiation involved in kidney development	4/327	44/18670	0.007228035	0.050847864	0.038916601	JAG1/LIF/MMP9/CD24	4
BP	GO:0071622	regulation of granulocyte chemotaxis	4/327	44/18670	0.007228035	0.050847864	0.038916601	RAC2/THBS1/CXCL8/S100A14	4
BP	GO:0010954	positive regulation of protein processing	3/327	23/18670	0.00727144	0.050847864	0.038916601	MMP14/SRC/F12	3
BP	GO:0019400	alditol metabolic process	3/327	23/18670	0.00727144	0.050847864	0.038916601	PCK2/MOGAT2/PCK1	3
BP	GO:0045821	positive regulation of glycolytic process	3/327	23/18670	0.00727144	0.050847864	0.038916601	PFKFB3/HIF1A/PFKFB1	3
BP	GO:0050995	negative regulation of lipid catabolic process	3/327	23/18670	0.00727144	0.050847864	0.038916601	APOC1/APOC3/APOA2	3
BP	GO:0051043	regulation of membrane protein ectodomain proteolysis	3/327	23/18670	0.00727144	0.050847864	0.038916601	ADAM9/TIMP2/TIMP1	3
BP	GO:0089718	amino acid import across plasma membrane	3/327	23/18670	0.00727144	0.050847864	0.038916601	SLC1A5/SLC7A1/RGS2	3
BP	GO:2000726	negative regulation of cardiac muscle cell differentiation	3/327	23/18670	0.00727144	0.050847864	0.038916601	RGS2/G6PD/DKK1	3
BP	GO:0021915	neural tube development	8/327	160/18670	0.007299081	0.050858535	0.038924768	SOX4/TGFB1/HIF1A/TEAD2/CTHRC1/PTK7/SPINT1/SPINT2	8
BP	GO:2000241	regulation of reproductive process	8/327	160/18670	0.007299081	0.050858535	0.038924768	LHFPL2/LIF/SRC/SOX9/SULF1/PHLDA2/TIMP1/SPINK1	8
BP	GO:2001243	negative regulation of intrinsic apoptotic signaling pathway	6/327	98/18670	0.007544427	0.052474186	0.040161312	PLAUR/HIF1A/YBX3/MMP9/SRC/CREB3L1	6
BP	GO:2000377	regulation of reactive oxygen species metabolic process	9/327	195/18670	0.007583166	0.05264961	0.040295574	TGFB1/HIF1A/CYBA/G6PD/RAC2/GSTP1/THBS1/ICAM1/HP	9
BP	GO:0043574	peroxisomal transport	5/327	70/18670	0.00764344	0.052879571	0.040471575	PIPOX/AGXT/DAO/HAO1/HAO2	5
BP	GO:0070988	demethylation	5/327	70/18670	0.00764344	0.052879571	0.040471575	CYP2C9/CYP2D6/CYP3A4/CYP2C8/CYP1A2	5
BP	GO:1902743	regulation of lamellipodium organization	4/327	45/18670	0.007825926	0.053881087	0.041238089	FSCN1/RAC2/SRC/HRG	4
BP	GO:0001763	morphogenesis of a branching structure	9/327	196/18670	0.007829703	0.053881087	0.041238089	TGFB1/MMP14/DDR1/SRC/SPINT1/SOX9/SULF1/SOCS3/SPINT2	9
BP	GO:0002685	regulation of leukocyte migration	9/327	196/18670	0.007829703	0.053881087	0.041238089	TGFB1/MMP14/RAC2/THBS1/TREM2/CXCL8/ICAM1/CCL20/S100A14	9
BP	GO:0050714	positive regulation of protein secretion	11/327	268/18670	0.007871739	0.054074819	0.041386362	SOX4/TGFB1/HIF1A/ADAM9/RBP4/SRC/POSTN/MMP12/TREM2/ANG/VTCN1	11
BP	GO:0045765	regulation of angiogenesis	14/327	383/18670	0.007903966	0.054200614	0.04148264	PKM/HIF1A/CXCR4/SPHK1/CYBB/GPNMB/THBS1/CREB3L1/SULF1/CXCL8/THBS2/HRG/C6/APOH	14
BP	GO:0031214	biomineral tissue development	8/327	163/18670	0.008126254	0.055342068	0.042356256	TGFB1/HIF1A/COL1A2/GPNMB/COL1A1/SOX9/SPP1/AHSG	8
BP	GO:0110148	biomineralization	8/327	163/18670	0.008126254	0.055342068	0.042356256	TGFB1/HIF1A/COL1A2/GPNMB/COL1A1/SOX9/SPP1/AHSG	8
BP	GO:0006063	uronic acid metabolic process	3/327	24/18670	0.008203905	0.055342068	0.042356256	DCXR/UGT2B7/UGT2B15	3
BP	GO:0014850	response to muscle activity	3/327	24/18670	0.008203905	0.055342068	0.042356256	HIF1A/POSTN/FNDC5	3
BP	GO:0019585	glucuronate metabolic process	3/327	24/18670	0.008203905	0.055342068	0.042356256	DCXR/UGT2B7/UGT2B15	3
BP	GO:0046835	carbohydrate phosphorylation	3/327	24/18670	0.008203905	0.055342068	0.042356256	PFKFB3/PFKFB1/HKDC1	3
BP	GO:0060343	trabecula formation	3/327	24/18670	0.008203905	0.055342068	0.042356256	RBP4/COL1A1/MMP2	3
BP	GO:0090103	cochlea morphogenesis	3/327	24/18670	0.008203905	0.055342068	0.042356256	CTHRC1/PTK7/SOX9	3
BP	GO:2000178	negative regulation of neural precursor cell proliferation	3/327	24/18670	0.008203905	0.055342068	0.042356256	TGFB1/SPINT1/SPINT2	3
BP	GO:0097305	response to alcohol	10/327	233/18670	0.008212507	0.055342068	0.042356256	TGFB1/RGS2/CYBA/G6PD/RBP4/CYBB/GSTP1/CDO1/ICAM1/CYP7A1	10
BP	GO:1901653	cellular response to peptide	14/327	385/18670	0.008253555	0.055522623	0.042494444	PKM/TGFB1/CYBA/PCK2/SRC/GSTP1/TREM2/SOCS3/ICAM1/LDOC1/PCK1/CPS1/AHSG/ARG1	14
BP	GO:0007548	sex differentiation	11/327	270/18670	0.00829922	0.055553268	0.042517899	LHFPL2/YBX3/FLNA/MMP14/RBP4/SRC/SOX9/ANG/ICAM1/CYP17A1/AFP	11
BP	GO:0022600	digestive system process	6/327	100/18670	0.008300899	0.055553268	0.042517899	RBP4/SOX9/APOA5/MOGAT2/APOA2/APOA1	6
BP	GO:0034446	substrate adhesion-dependent cell spreading	6/327	100/18670	0.008300899	0.055553268	0.042517899	LAMB1/FLNA/SRC/POSTN/FBLN1/APOA1	6
BP	GO:0046890	regulation of lipid biosynthetic process	9/327	198/18670	0.008341072	0.05572637	0.042650383	SPHK1/APOC1/APOC3/SEC14L2/APOA5/CYP7A1/APOA1/THRSP/HSD17B13	9
BP	GO:0014075	response to amine	4/327	46/18670	0.008455414	0.056105346	0.042940434	RGS2/ICAM1/CPS1/ARG1	4
BP	GO:0045981	positive regulation of nucleotide metabolic process	4/327	46/18670	0.008455414	0.056105346	0.042940434	PFKFB3/HIF1A/TREM2/PFKFB1	4
BP	GO:0060443	mammary gland morphogenesis	4/327	46/18670	0.008455414	0.056105346	0.042940434	TGFB1/DDR1/SRC/ARG1	4
BP	GO:1900544	positive regulation of purine nucleotide metabolic process	4/327	46/18670	0.008455414	0.056105346	0.042940434	PFKFB3/HIF1A/TREM2/PFKFB1	4
BP	GO:0034341	response to interferon-gamma	9/327	199/18670	0.008606089	0.057008019	0.043631298	HLA-DQB2/HLA-DQA1/CCL16/SOCS3/ICAM1/HLA-DQA2/CCL20/HPX/ARG1	9
BP	GO:0046545	development of primary female sexual characteristics	6/327	101/18670	0.008698887	0.057524896	0.044026892	LHFPL2/MMP14/SRC/ANG/ICAM1/AFP	6
BP	GO:2001242	regulation of intrinsic apoptotic signaling pathway	8/327	165/18670	0.008715531	0.057537275	0.044036366	PLAUR/HIF1A/NCK2/YBX3/MMP9/SRC/CREB3L1/S100A9	8
BP	GO:0046651	lymphocyte proliferation	11/327	272/18670	0.008744519	0.057630966	0.044108073	ELF4/TNFRSF21/TGFB1/NCK2/IMPDH1/GPR183/RAC2/GPNMB/VTCN1/CD24/ARG1	11
BP	GO:0051047	positive regulation of secretion	15/327	428/18670	0.008792491	0.057849243	0.044275132	SOX4/TGFB1/HIF1A/ADAM9/CYBA/RBP4/SRC/POSTN/MMP12/TREM2/ANG/CYP4F2/VTCN1/CYP4A11/SPP1	15
BP	GO:0071333	cellular response to glucose stimulus	7/327	133/18670	0.009027943	0.059086655	0.04522219	SOX4/HIF1A/CYBA/PCK2/ICAM1/PCK1/CYP7A1	7
BP	GO:0032945	negative regulation of mononuclear cell proliferation	5/327	73/18670	0.009093473	0.059086655	0.04522219	TNFRSF21/TGFB1/GPNMB/VTCN1/ARG1	5
BP	GO:0050672	negative regulation of lymphocyte proliferation	5/327	73/18670	0.009093473	0.059086655	0.04522219	TNFRSF21/TGFB1/GPNMB/VTCN1/ARG1	5
BP	GO:0060350	endochondral bone morphogenesis	5/327	73/18670	0.009093473	0.059086655	0.04522219	MMP14/COL6A3/COL1A1/SOX9/COL6A2	5
BP	GO:0098869	cellular oxidant detoxification	6/327	102/18670	0.009110365	0.059086655	0.04522219	ALOX5AP/GSTP1/SOD3/HP/GSTA1/S100A9	6
BP	GO:0008206	bile acid metabolic process	4/327	47/18670	0.009117141	0.059086655	0.04522219	SLC27A5/CYP8B1/SULT2A1/CYP7A1	4
BP	GO:0060351	cartilage development involved in endochondral bone morphogenesis	4/327	47/18670	0.009117141	0.059086655	0.04522219	COL6A3/COL1A1/SOX9/COL6A2	4
BP	GO:1903580	positive regulation of ATP metabolic process	4/327	47/18670	0.009117141	0.059086655	0.04522219	PFKFB3/HIF1A/TREM2/PFKFB1	4
BP	GO:0003071	renal system process involved in regulation of systemic arterial blood pressure	3/327	25/18670	0.009203463	0.059086655	0.04522219	CYBA/CYP4F2/CYP4A11	3
BP	GO:0008211	glucocorticoid metabolic process	3/327	25/18670	0.009203463	0.059086655	0.04522219	APOA1/HSD11B1/CYP17A1	3
BP	GO:0051156	glucose 6-phosphate metabolic process	3/327	25/18670	0.009203463	0.059086655	0.04522219	G6PD/HKDC1/G6PC	3
BP	GO:0060330	regulation of response to interferon-gamma	3/327	25/18670	0.009203463	0.059086655	0.04522219	SOCS3/HPX/ARG1	3
BP	GO:0060334	regulation of interferon-gamma-mediated signaling pathway	3/327	25/18670	0.009203463	0.059086655	0.04522219	SOCS3/HPX/ARG1	3
BP	GO:0060444	branching involved in mammary gland duct morphogenesis	3/327	25/18670	0.009203463	0.059086655	0.04522219	TGFB1/DDR1/SRC	3
BP	GO:0032943	mononuclear cell proliferation	11/327	274/18670	0.009208113	0.059086655	0.04522219	ELF4/TNFRSF21/TGFB1/NCK2/IMPDH1/GPR183/RAC2/GPNMB/VTCN1/CD24/ARG1	11
BP	GO:0050708	regulation of protein secretion	16/327	472/18670	0.009369601	0.060024005	0.045939594	SOX4/TNFRSF21/ITPR3/TGFB1/HIF1A/ADAM9/RBP4/SRC/POSTN/MMP12/SNAP25/TREM2/ANG/VTCN1/APOA2/APOA1	16
BP	GO:0046683	response to organophosphorus	7/327	134/18670	0.009387006	0.060036765	0.04594936	COL1A1/CDO1/AGXT/PFKFB1/AQP9/PCK1/CPS1	7
BP	GO:0034614	cellular response to reactive oxygen species	8/327	168/18670	0.009658634	0.061672754	0.04720147	SPHK1/MMP9/SRC/MAPK13/MMP2/PYCR1/SOD3/ARG1	8
BP	GO:0050921	positive regulation of chemotaxis	7/327	135/18670	0.009756412	0.062093504	0.047523492	TGFB1/CXCR4/RAC2/THBS1/TREM2/CXCL8/S100A14	7
BP	GO:0071331	cellular response to hexose stimulus	7/327	135/18670	0.009756412	0.062093504	0.047523492	SOX4/HIF1A/CYBA/PCK2/ICAM1/PCK1/CYP7A1	7
BP	GO:0007595	lactation	4/327	48/18670	0.009811726	0.062242139	0.047637251	HIF1A/DDR1/SERPINC1/CDO1	4
BP	GO:0060324	face development	4/327	48/18670	0.009811726	0.062242139	0.047637251	TGFB1/COL1A1/MMP2/DKK1	4
BP	GO:0010959	regulation of metal ion transport	14/327	394/18670	0.009981213	0.063214349	0.048381336	HOMER3/TGFB1/CXCR4/FLNA/CYBA/G6PD/WNK2/SERPINE2/TESC/GEM/TREM2/ICAM1/FXYD2/SPINK1	14
BP	GO:0071326	cellular response to monosaccharide stimulus	7/327	136/18670	0.010136325	0.063805066	0.048833443	SOX4/HIF1A/CYBA/PCK2/ICAM1/PCK1/CYP7A1	7
BP	GO:0046173	polyol biosynthetic process	5/327	75/18670	0.010159219	0.063805066	0.048833443	SPHK1/PCK2/ISYNA1/PCK1/CYP3A4	5
BP	GO:0150076	neuroinflammatory response	5/327	75/18670	0.010159219	0.063805066	0.048833443	SPHK1/CTSC/MMP9/TREM2/BACE2	5
BP	GO:0001822	kidney development	11/327	278/18670	0.010192114	0.063805066	0.048833443	SOX4/TGFB1/JAG1/ITGA3/LIF/MMP9/SOX9/SULF1/SULF2/CD24/EPCAM	11
BP	GO:0030206	chondroitin sulfate biosynthetic process	3/327	26/18670	0.010271059	0.063805066	0.048833443	CHST11/VCAN/BGN	3
BP	GO:0043090	amino acid import	3/327	26/18670	0.010271059	0.063805066	0.048833443	SLC1A5/SLC7A1/RGS2	3
BP	GO:0045992	negative regulation of embryonic development	3/327	26/18670	0.010271059	0.063805066	0.048833443	COL5A1/SULF1/DKK1	3
BP	GO:0060669	embryonic placenta morphogenesis	3/327	26/18670	0.010271059	0.063805066	0.048833443	SPINT1/SOCS3/SPINT2	3
BP	GO:0071377	cellular response to glucagon stimulus	3/327	26/18670	0.010271059	0.063805066	0.048833443	PCK1/CPS1/ARG1	3
BP	GO:0071624	positive regulation of granulocyte chemotaxis	3/327	26/18670	0.010271059	0.063805066	0.048833443	RAC2/CXCL8/S100A14	3
BP	GO:0071711	basement membrane organization	3/327	26/18670	0.010271059	0.063805066	0.048833443	LAMB1/MMP11/SPINT2	3
BP	GO:1900120	regulation of receptor binding	3/327	26/18670	0.010271059	0.063805066	0.048833443	MMP9/PHLDA2/LDOC1	3
CC	GO:0062023	collagen-containing extracellular matrix	49/330	406/19717	7.50E-28	2.42E-25	1.91E-25	PKM/TGFB1/LAMB1/COL9A2/MFAP2/CTSC/CTHRC1/VCAN/MMP9/SERPINC1/POSTN/COL1A2/COL6A3/S100A6/TIMP2/COL5A1/COL1A1/SERPINE2/APOC3/THBS1/COL3A1/SULF1/KNG1/FMOD/ITIH5/MMP2/COL6A2/FBLN1/F12/ANG/ICAM1/AZGP1/ITIH1/BGN/HPX/PLG/THBS2/TIMP1/SOD3/HRG/LGALS3BP/APOH/F9/LUM/S100A9/AEBP1/SPP2/APOA1/AHSG	49
CC	GO:0005788	endoplasmic reticulum lumen	30/330	309/19717	9.21E-15	1.48E-12	1.17E-12	PLAUR/TOR4A/TMEM132A/LAMB1/COL9A2/CERCAM/FKBP10/CTSC/VCAN/SERPINC1/COL1A2/COL6A3/COL5A1/CES2/COL1A1/TSPAN15/THBS1/COL3A1/KNG1/QSOX1/COL6A2/APOA5/SPP1/TIMP1/F9/APOA2/SPP2/APOA1/AHSG/AFP	30
CC	GO:0034774	secretory granule lumen	29/330	321/19717	1.68E-13	1.73E-11	1.37E-11	PKM/TOR4A/S100A11/ALOX5/TGFB1/IMPDH1/COTL1/CTSC/TIMP2/GSTP1/THBS1/KNG1/QSOX1/ISLR/CXCL1/TTR/PLG/TIMP1/HP/HRG/LGALS3BP/APOH/S100A9/SPP2/LYZ/APOA1/AHSG/ARG1/S100P	29
CC	GO:0060205	cytoplasmic vesicle lumen	29/330	325/19717	2.30E-13	1.73E-11	1.37E-11	PKM/TOR4A/S100A11/ALOX5/TGFB1/IMPDH1/COTL1/CTSC/TIMP2/GSTP1/THBS1/KNG1/QSOX1/ISLR/CXCL1/TTR/PLG/TIMP1/HP/HRG/LGALS3BP/APOH/S100A9/SPP2/LYZ/APOA1/AHSG/ARG1/S100P	29
CC	GO:0031983	vesicle lumen	29/330	327/19717	2.69E-13	1.73E-11	1.37E-11	PKM/TOR4A/S100A11/ALOX5/TGFB1/IMPDH1/COTL1/CTSC/TIMP2/GSTP1/THBS1/KNG1/QSOX1/ISLR/CXCL1/TTR/PLG/TIMP1/HP/HRG/LGALS3BP/APOH/S100A9/SPP2/LYZ/APOA1/AHSG/ARG1/S100P	29
CC	GO:0072562	blood microparticle	19/330	147/19717	5.62E-12	2.90E-10	2.30E-10	TGFB1/SERPINC1/HPR/KNG1/C8A/ITIH1/PON1/HPX/PLG/AFM/CPN2/HP/HRG/LGALS3BP/APOA2/CFHR3/JCHAIN/APOA1/AHSG	19
CC	GO:0034364	high-density lipoprotein particle	10/330	26/19717	6.31E-12	2.90E-10	2.30E-10	HPR/APOC1/PLTP/APOC3/APOA5/PON1/APOF/APOH/APOA2/APOA1	10
CC	GO:0034358	plasma lipoprotein particle	10/330	37/19717	3.51E-10	1.26E-08	9.94E-09	HPR/APOC1/PLTP/APOC3/APOA5/PON1/APOF/APOH/APOA2/APOA1	10
CC	GO:1990777	lipoprotein particle	10/330	37/19717	3.51E-10	1.26E-08	9.94E-09	HPR/APOC1/PLTP/APOC3/APOA5/PON1/APOF/APOH/APOA2/APOA1	10
CC	GO:0032994	protein-lipid complex	10/330	39/19717	6.22E-10	2.00E-08	1.59E-08	HPR/APOC1/PLTP/APOC3/APOA5/PON1/APOF/APOH/APOA2/APOA1	10
CC	GO:0031091	platelet alpha granule	13/330	91/19717	3.79E-09	1.11E-07	8.78E-08	LHFPL2/TOR4A/TGFB1/SERPINE2/THBS1/KNG1/QSOX1/ISLR/PLG/THBS2/TIMP1/HRG/AHSG	13
CC	GO:0042627	chylomicron	6/330	13/19717	3.27E-08	8.76E-07	6.93E-07	APOC1/APOC3/APOA5/APOH/APOA2/APOA1	6
CC	GO:0031093	platelet alpha granule lumen	10/330	67/19717	1.60E-07	3.97E-06	3.14E-06	TOR4A/TGFB1/THBS1/KNG1/QSOX1/ISLR/PLG/TIMP1/HRG/AHSG	10
CC	GO:0005583	fibrillar collagen trimer	5/330	11/19717	5.42E-07	1.16E-05	9.20E-06	COL1A2/COL5A1/COL1A1/COL3A1/LUM	5
CC	GO:0098643	banded collagen fibril	5/330	11/19717	5.42E-07	1.16E-05	9.20E-06	COL1A2/COL5A1/COL1A1/COL3A1/LUM	5
CC	GO:0034361	very-low-density lipoprotein particle	6/330	20/19717	6.68E-07	1.27E-05	1.00E-05	APOC1/APOC3/APOA5/APOH/APOA2/APOA1	6
CC	GO:0034385	triglyceride-rich plasma lipoprotein particle	6/330	20/19717	6.68E-07	1.27E-05	1.00E-05	APOC1/APOC3/APOA5/APOH/APOA2/APOA1	6
CC	GO:0098644	complex of collagen trimers	5/330	19/19717	1.22E-05	0.000218542	0.00017289	COL1A2/COL5A1/COL1A1/COL3A1/LUM	5
CC	GO:0005581	collagen trimer	9/330	87/19717	1.51E-05	0.000255371	0.000202026	COL9A2/CTHRC1/COL1A2/COL6A3/COL5A1/COL1A1/COL3A1/COL6A2/LUM	9
CC	GO:0042581	specific granule	12/330	160/19717	1.67E-05	0.00026857	0.000212468	PLAUR/TMC6/CYBA/CD53/CYBB/TIMP2/SNAP25/QSOX1/CXCL1/HP/LYZ/ARG1	12
CC	GO:0005796	Golgi lumen	9/330	102/19717	5.40E-05	0.000828642	0.000655546	TGFB1/MMP14/VCAN/MMP11/FMOD/BGN/SOD3/F9/LUM	9
CC	GO:0070820	tertiary granule	11/330	164/19717	0.000103217	0.001510718	0.001195142	TMC6/CYBA/MMP9/CD53/CYBB/TIMP2/SNAP25/QSOX1/CXCL1/HP/LYZ	11
CC	GO:1904724	tertiary granule lumen	6/330	55/19717	0.000305318	0.004274455	0.003381556	MMP9/TIMP2/QSOX1/CXCL1/HP/LYZ	6
CC	GO:0005925	focal adhesion	17/330	405/19717	0.000511878	0.006867691	0.005433086	PLAUR/TPM4/MARCKS/FBLIM1/FLNA/ADAM9/MMP14/ADGRE5/CYBA/ITGA3/RAC2/MRC2/PTK7/ITGB4/ICAM1/ABCB4/MISP	17
CC	GO:0035580	specific granule lumen	6/330	62/19717	0.000587072	0.00756149	0.005981956	TIMP2/QSOX1/CXCL1/HP/LYZ/ARG1	6
CC	GO:0030055	cell-substrate junction	17/330	412/19717	0.000620321	0.007682442	0.006077643	PLAUR/TPM4/MARCKS/FBLIM1/FLNA/ADAM9/MMP14/ADGRE5/CYBA/ITGA3/RAC2/MRC2/PTK7/ITGB4/ICAM1/ABCB4/MISP	17
CC	GO:0030863	cortical cytoskeleton	8/330	116/19717	0.00075074	0.008953272	0.007083007	TPM4/DBN1/COTL1/FLNA/KRT19/DCDC2/GYS2/MISP	8
CC	GO:0005604	basement membrane	7/330	95/19717	0.001083172	0.012444122	0.009844647	LAMB1/COL9A2/COL5A1/FBLN1/ANG/THBS2/TIMP1	7
CC	GO:0016323	basolateral plasma membrane	11/330	217/19717	0.001120744	0.012444122	0.009844647	SLC27A5/ABCC1/ADAM9/ITGA3/SLC10A1/CA9/AQP9/SLC51A/EPCAM/SLC22A1/CLDN4	11
CC	GO:0031089	platelet dense granule lumen	3/330	14/19717	0.001474579	0.015827143	0.012520982	LGALS3BP/APOH/SPP2	3
CC	GO:0005782	peroxisomal matrix	5/330	51/19717	0.00159297	0.016029257	0.012680877	PIPOX/AGXT/DAO/HAO1/HAO2	5
CC	GO:0031907	microbody lumen	5/330	51/19717	0.00159297	0.016029257	0.012680877	PIPOX/AGXT/DAO/HAO1/HAO2	5
CC	GO:0043020	NADPH oxidase complex	3/330	15/19717	0.001820498	0.017763642	0.014052963	CYBA/NCF2/CYBB	3
CC	GO:0030139	endocytic vesicle	13/330	303/19717	0.001880135	0.017805985	0.014086461	SPHK1/LPAR2/CYBA/NCF2/RAC2/CYBB/HLA-DQB2/HLA-DQA1/RAB34/HLA-DQA2/HPX/HP/APOA1	13
CC	GO:0042613	MHC class II protein complex	3/330	16/19717	0.00221301	0.019794147	0.015659312	HLA-DQB2/HLA-DQA1/HLA-DQA2	3
CC	GO:0071437	invadopodium	3/330	16/19717	0.00221301	0.019794147	0.015659312	PLAUR/FSCN1/ITGA3	3
CC	GO:0005775	vacuolar lumen	9/330	172/19717	0.002506031	0.021809242	0.01725347	IMPDH1/CTSC/VCAN/FMOD/TTR/BGN/LUM/LYZ/ARG1	9
CC	GO:0005884	actin filament	7/330	111/19717	0.002655178	0.022216092	0.017575332	TPM4/DBN1/COTL1/FLNA/RAC2/SRC/MISP	7
CC	GO:0005902	microvillus	6/330	83/19717	0.002690769	0.022216092	0.017575332	TGFB1/DCXR/FSCN1/CA9/CDHR5/S100P	6
CC	GO:0030864	cortical actin cytoskeleton	6/330	90/19717	0.004028181	0.032426857	0.025653152	DBN1/COTL1/KRT19/DCDC2/GYS2/MISP	6
CC	GO:0035579	specific granule membrane	6/330	91/19717	0.004253251	0.03287147	0.02600489	PLAUR/TMC6/CYBA/CD53/CYBB/SNAP25	6
CC	GO:0071682	endocytic vesicle lumen	3/330	20/19717	0.004287583	0.03287147	0.02600489	HPX/HP/APOA1	3
CC	GO:0101002	ficolin-1-rich granule	7/330	124/19717	0.004900157	0.035354298	0.027969075	PKM/ALOX5/IMPDH1/COTL1/MMP9/TIMP2/GSTP1	7
CC	GO:1904813	ficolin-1-rich granule lumen	7/330	124/19717	0.004900157	0.035354298	0.027969075	PKM/ALOX5/IMPDH1/COTL1/MMP9/TIMP2/GSTP1	7
CC	GO:0042827	platelet dense granule	3/330	21/19717	0.004940818	0.035354298	0.027969075	LGALS3BP/APOH/SPP2	3
CC	GO:0097038	perinuclear endoplasmic reticulum	3/330	22/19717	0.005650828	0.039555794	0.031292913	CYBA/CYBB/MOGAT2	3
CC	GO:0031528	microvillus membrane	3/330	23/19717	0.006418871	0.043976095	0.03478985	CA9/CDHR5/S100P	3
CC	GO:0070821	tertiary granule membrane	5/330	73/19717	0.00756379	0.050740423	0.040141165	TMC6/CYBA/CD53/CYBB/SNAP25	5
CC	GO:0042611	MHC protein complex	3/330	25/19717	0.008133535	0.053448944	0.042283898	HLA-DQB2/HLA-DQA1/HLA-DQA2	3
CC	GO:0032432	actin filament bundle	5/330	75/19717	0.008460532	0.054485827	0.043104185	TPM4/MARCKS/FBLIM1/FSCN1/CYBA	5
MF	GO:0005201	extracellular matrix structural constituent	19/322	163/17696	1.42E-10	8.24E-08	6.09E-08	LAMB1/COL9A2/MFAP2/CTHRC1/VCAN/POSTN/COL1A2/COL6A3/COL5A1/COL1A1/THBS1/COL3A1/FMOD/COL6A2/FBLN1/BGN/THBS2/LUM/AEBP1	19
MF	GO:0020037	heme binding	17/322	135/17696	4.01E-10	1.16E-07	8.56E-08	CYBA/CYBB/SRC/CYP8B1/CYP4F2/CYP4A22/CYP2A6/CYP4A11/HRG/CYP2C9/CYP7A1/CYP2D6/CYP3A4/CYP2A7/CYP2C8/CYP17A1/CYP1A2	17
MF	GO:0008395	steroid hydroxylase activity	10/322	38/17696	1.04E-09	1.56E-07	1.15E-07	CYP8B1/CYP2A6/CYP2C9/CYP7A1/CYP2D6/CYP3A4/CYP2A7/CYP2C8/CYP17A1/CYP1A2	10
MF	GO:0046906	tetrapyrrole binding	17/322	145/17696	1.24E-09	1.56E-07	1.15E-07	CYBA/CYBB/SRC/CYP8B1/CYP4F2/CYP4A22/CYP2A6/CYP4A11/HRG/CYP2C9/CYP7A1/CYP2D6/CYP3A4/CYP2A7/CYP2C8/CYP17A1/CYP1A2	17
MF	GO:0005539	glycosaminoglycan binding	21/322	229/17696	1.35E-09	1.56E-07	1.15E-07	VCAN/SERPINC1/POSTN/GPNMB/COL5A1/SERPINE2/MMP7/THBS1/SULF1/KNG1/TREM2/ANG/SULF2/APOA5/BGN/CXCL6/THBS2/SOD3/HRG/APOH/JCHAIN	21
MF	GO:0005506	iron ion binding	16/322	152/17696	1.83E-08	1.59E-06	1.17E-06	ALOX5/EGLN3/CYP8B1/CDO1/CYP4F2/CYP4A22/CYP2A6/CYP4A11/CYP2C9/CYP7A1/CYP2D6/CYP3A4/CYP2A7/CYP2C8/CYP17A1/CYP1A2	16
MF	GO:0061134	peptidase regulator activity	19/322	219/17696	2.07E-08	1.59E-06	1.17E-06	CTSC/SERPINC1/COL6A3/PAPLN/TIMP2/SERPINE2/SPINT1/KNG1/ITIH5/FBLN1/ITIH1/FETUB/SPINT2/TIMP1/HRG/PCSK1N/SPP2/AHSG/SPINK1	19
MF	GO:0004866	endopeptidase inhibitor activity	17/322	175/17696	2.19E-08	1.59E-06	1.17E-06	SERPINC1/COL6A3/PAPLN/TIMP2/SERPINE2/SPINT1/KNG1/ITIH5/ITIH1/FETUB/SPINT2/TIMP1/HRG/PCSK1N/SPP2/AHSG/SPINK1	17
MF	GO:0004497	monooxygenase activity	13/322	99/17696	2.86E-08	1.84E-06	1.36E-06	CYP8B1/CYP4F2/CYP4A22/CYP2A6/CYP4A11/CYP2C9/CYP7A1/CYP2D6/CYP3A4/CYP2A7/CYP2C8/CYP17A1/CYP1A2	13
MF	GO:0030414	peptidase inhibitor activity	17/322	182/17696	3.93E-08	2.07E-06	1.53E-06	SERPINC1/COL6A3/PAPLN/TIMP2/SERPINE2/SPINT1/KNG1/ITIH5/ITIH1/FETUB/SPINT2/TIMP1/HRG/PCSK1N/SPP2/AHSG/SPINK1	17
MF	GO:0061135	endopeptidase regulator activity	17/322	182/17696	3.93E-08	2.07E-06	1.53E-06	SERPINC1/COL6A3/PAPLN/TIMP2/SERPINE2/SPINT1/KNG1/ITIH5/ITIH1/FETUB/SPINT2/TIMP1/HRG/PCSK1N/SPP2/AHSG/SPINK1	17
MF	GO:0016614	oxidoreductase activity, acting on CH-OH group of donors	14/322	128/17696	8.86E-08	4.27E-06	3.16E-06	IMPDH1/DCXR/G6PD/HAO1/HSD17B6/CYP4A22/ADH1B/AKR7A3/RDH16/ADH4/ADH1A/HSD11B1/ADH1C/HAO2	14
MF	GO:0008392	arachidonic acid epoxygenase activity	6/322	16/17696	2.38E-07	1.06E-05	7.82E-06	CYP4F2/CYP2A6/CYP4A11/CYP2C9/CYP2A7/CYP2C8	6
MF	GO:0008391	arachidonic acid monooxygenase activity	6/322	17/17696	3.62E-07	1.50E-05	1.11E-05	CYP4F2/CYP2A6/CYP4A11/CYP2C9/CYP2A7/CYP2C8	6
MF	GO:0004857	enzyme inhibitor activity	23/322	375/17696	4.17E-07	1.60E-05	1.19E-05	SERPINC1/APOC1/COL6A3/PAPLN/TIMP2/SERPINE2/SPINT1/APOC3/TESC/KNG1/ITIH5/SOCS3/ITIH1/FETUB/SPINT2/TIMP1/HRG/PCSK1N/APOA2/SPP2/APOA1/AHSG/SPINK1	23
MF	GO:0008201	heparin binding	15/322	169/17696	4.86E-07	1.67E-05	1.24E-05	SERPINC1/POSTN/GPNMB/COL5A1/SERPINE2/MMP7/THBS1/KNG1/ANG/APOA5/CXCL6/THBS2/SOD3/HRG/APOH	15
MF	GO:0050839	cell adhesion molecule binding	27/322	499/17696	4.92E-07	1.67E-05	1.24E-05	PKM/DBN1/S100A11/FMNL2/PFKP/FSCN1/LAMB1/FLNA/ADAM9/MMP14/ITGA3/CAPG/SRC/ITGB4/POSTN/GPNMB/TIMP2/COL5A1/THBS1/COL3A1/ICAM1/DSG2/SPP1/CTNND2/EPCAM/CDHR5/S100P	27
MF	GO:1901681	sulfur compound binding	18/322	250/17696	7.99E-07	2.56E-05	1.90E-05	SERPINC1/POSTN/GPNMB/COL5A1/SERPINE2/MMP7/GSTP1/THBS1/KNG1/ANG/APOA5/GNMT/CXCL6/THBS2/SOD3/HRG/PTGES/APOH	18
MF	GO:0005178	integrin binding	13/322	132/17696	8.70E-07	2.65E-05	1.96E-05	LAMB1/ADAM9/MMP14/ITGA3/SRC/ITGB4/GPNMB/TIMP2/COL5A1/THBS1/COL3A1/ICAM1/SPP1	13
MF	GO:0004745	retinol dehydrogenase activity	6/322	20/17696	1.08E-06	3.03E-05	2.24E-05	HSD17B6/ADH1B/RDH16/ADH4/ADH1A/ADH1C	6
MF	GO:0004867	serine-type endopeptidase inhibitor activity	11/322	94/17696	1.10E-06	3.03E-05	2.24E-05	SERPINC1/COL6A3/PAPLN/SERPINE2/SPINT1/ITIH5/ITIH1/SPINT2/HRG/PCSK1N/SPINK1	11
MF	GO:0016705	oxidoreductase activity, acting on paired donors, with incorporation or reduction of molecular oxygen	14/322	159/17696	1.29E-06	3.39E-05	2.51E-05	EGLN3/CYP8B1/CYP4F2/CYP4A22/CYP2A6/CYP4A11/CYP2C9/CYP7A1/CYP2D6/CYP3A4/CYP2A7/CYP2C8/CYP17A1/CYP1A2	14
MF	GO:0016712	oxidoreductase activity, acting on paired donors, with incorporation or reduction of molecular oxygen, reduced flavin or flavoprotein as one donor, and incorporation of one atom of oxygen	7/322	32/17696	1.41E-06	3.54E-05	2.62E-05	CYP2A6/CYP2C9/CYP2D6/CYP3A4/CYP2A7/CYP2C8/CYP1A2	7
MF	GO:0016616	oxidoreductase activity, acting on the CH-OH group of donors, NAD or NADP as acceptor	12/322	119/17696	1.79E-06	4.31E-05	3.19E-05	IMPDH1/DCXR/G6PD/HSD17B6/CYP4A22/ADH1B/AKR7A3/RDH16/ADH4/ADH1A/HSD11B1/ADH1C	12
MF	GO:0005518	collagen binding	9/322	67/17696	3.31E-06	7.65E-05	5.66E-05	ADAM9/ITGA3/DDR1/MRC2/MMP9/MMP12/THBS1/LUM/AEBP1	9
MF	GO:0005319	lipid transporter activity	12/322	131/17696	4.92E-06	0.000109469	8.09E-05	SLC27A5/ABCC1/SLC10A1/RBP4/PLTP/APOA5/SLC51A/CFHR4/ABCB4/APOF/APOA2/APOA1	12
MF	GO:0030020	extracellular matrix structural constituent conferring tensile strength	7/322	41/17696	8.18E-06	0.000175056	0.000129435	COL9A2/COL1A2/COL6A3/COL5A1/COL1A1/COL3A1/COL6A2	7
MF	GO:1901618	organic hydroxy compound transmembrane transporter activity	7/322	44/17696	1.33E-05	0.000274584	0.000203025	MFSD10/SLC16A3/SLC10A1/RBP4/AQP9/SLC51A/SLC22A1	7
MF	GO:0018455	alcohol dehydrogenase [NAD(P)+] activity	4/322	10/17696	2.07E-05	0.000413057	0.000305411	ADH1B/ADH4/ADH1A/ADH1C	4
MF	GO:0043178	alcohol binding	9/322	85/17696	2.39E-05	0.000460993	0.000340855	ITPR3/RBP4/APOC3/RBP5/APOA5/ADH4/APOF/APOA2/APOA1	9
MF	GO:0048407	platelet-derived growth factor binding	4/322	11/17696	3.21E-05	0.000598511	0.000442534	COL1A2/COL5A1/COL1A1/COL3A1	4
MF	GO:0019842	vitamin binding	11/322	138/17696	4.51E-05	0.000814114	0.000601949	EGLN3/RBP4/TAT/SEC14L2/RBP5/AGXT/ETNPPL/GNMT/AFM/ADH4/SDS	11
MF	GO:0016725	oxidoreductase activity, acting on CH or CH2 groups	4/322	13/17696	6.76E-05	0.001183547	0.000875105	CYP2C9/CYP3A4/CYP2C8/CYP1A2	4
MF	GO:0070325	lipoprotein particle receptor binding	5/322	26/17696	9.29E-05	0.001579334	0.001167746	APOC3/APOA5/DKK1/APOA2/APOA1	5
MF	GO:0004364	glutathione transferase activity	5/322	27/17696	0.000112328	0.001754743	0.001297442	ALOX5AP/GSTP1/GSTA1/PTGES/GSTA2	5
MF	GO:0031210	phosphatidylcholine binding	5/322	27/17696	0.000112328	0.001754743	0.001297442	APOC1/PLTP/APOA5/APOA2/JCHAIN	5
MF	GO:0050997	quaternary ammonium group binding	5/322	27/17696	0.000112328	0.001754743	0.001297442	APOC1/PLTP/APOA5/APOA2/JCHAIN	5
MF	GO:0004252	serine-type endopeptidase activity	11/322	160/17696	0.000170637	0.002595472	0.001919071	CTSC/MMP9/HPR/HTRA3/MMP7/MASP2/MMP2/F12/PLG/HP/F9	11
MF	GO:0042379	chemokine receptor binding	7/322	66/17696	0.000192054	0.002846343	0.002104562	CXCL5/CCL16/CXCL8/CXCL1/CCL20/CXCL6/S100A14	7
MF	GO:0055102	lipase inhibitor activity	4/322	17/17696	0.000212341	0.003068324	0.002268694	APOC1/APOC3/APOA2/APOA1	4
MF	GO:0031406	carboxylic acid binding	12/322	193/17696	0.000224247	0.003161334	0.002337465	ALOX5AP/VCAN/EGLN3/APOC1/TAT/AGXT/GNMT/PCK1/CPS1/OTC/S100A9/PTGDS	12
MF	GO:0008009	chemokine activity	6/322	49/17696	0.000250696	0.003450053	0.00255094	CXCL5/CCL16/CXCL8/CXCL1/CCL20/CXCL6	6
MF	GO:0005496	steroid binding	8/322	95/17696	0.000339314	0.004561008	0.003372371	GPR183/APOC3/APOA5/APOF/APOA2/CYP3A4/APOA1/HSD11B1	8
MF	GO:0043177	organic acid binding	12/322	205/17696	0.000389247	0.005113296	0.003780729	ALOX5AP/VCAN/EGLN3/APOC1/TAT/AGXT/GNMT/PCK1/CPS1/OTC/S100A9/PTGDS	12
MF	GO:0016638	oxidoreductase activity, acting on the CH-NH2 group of donors	4/322	20/17696	0.000414031	0.005317993	0.00393208	IL4I1/ASPDH/DAO/LOXL4	4
MF	GO:0008514	organic anion transmembrane transporter activity	12/322	210/17696	0.000483436	0.005816327	0.004300544	SLC6A6/MFSD10/SLC16A3/SLC27A5/ABCC1/SLC1A5/SLC7A1/SLC10A1/SLC38A1/SLC6A8/AQP9/SLC51A	12
MF	GO:0005342	organic acid transmembrane transporter activity	10/322	153/17696	0.000500682	0.005816327	0.004300544	SLC6A6/SLC16A3/SLC27A5/SLC1A5/SLC7A1/SLC10A1/SLC38A1/SLC6A8/AQP9/SLC51A	10
MF	GO:0046943	carboxylic acid transmembrane transporter activity	10/322	153/17696	0.000500682	0.005816327	0.004300544	SLC6A6/SLC16A3/SLC27A5/SLC1A5/SLC7A1/SLC10A1/SLC38A1/SLC6A8/AQP9/SLC51A	10
MF	GO:0015645	fatty acid ligase activity	4/322	21/17696	0.000504163	0.005816327	0.004300544	SLC27A5/ACSM2A/ACSM2B/ACSM5	4
MF	GO:0019200	carbohydrate kinase activity	4/322	21/17696	0.000504163	0.005816327	0.004300544	PFKFB3/PFKP/PFKFB1/HKDC1	4
MF	GO:0008236	serine-type peptidase activity	11/322	182/17696	0.000516745	0.005816327	0.004300544	CTSC/MMP9/HPR/HTRA3/MMP7/MASP2/MMP2/F12/PLG/HP/F9	11
MF	GO:0032934	sterol binding	6/322	56/17696	0.000523268	0.005816327	0.004300544	GPR183/APOC3/APOA5/APOF/APOA2/APOA1	6
MF	GO:0030021	extracellular matrix structural constituent conferring compression resistance	4/322	22/17696	0.000607426	0.00649173	0.004799931	VCAN/FMOD/BGN/LUM	4
MF	GO:0016825	hydrolase activity, acting on acid phosphorus-nitrogen bonds	11/322	186/17696	0.000619838	0.00649173	0.004799931	CTSC/MMP9/HPR/HTRA3/MMP7/MASP2/MMP2/F12/PLG/HP/F9	11
MF	GO:0017171	serine hydrolase activity	11/322	186/17696	0.000619838	0.00649173	0.004799931	CTSC/MMP9/HPR/HTRA3/MMP7/MASP2/MMP2/F12/PLG/HP/F9	11
MF	GO:0019203	carbohydrate phosphatase activity	3/322	10/17696	0.000651419	0.00649173	0.004799931	PFKFB3/PFKFB1/G6PC	3
MF	GO:0032395	MHC class II receptor activity	3/322	10/17696	0.000651419	0.00649173	0.004799931	HLA-DQB2/HLA-DQA1/HLA-DQA2	3
MF	GO:0050308	sugar-phosphatase activity	3/322	10/17696	0.000651419	0.00649173	0.004799931	PFKFB3/PFKFB1/G6PC	3
MF	GO:0005125	cytokine activity	12/322	220/17696	0.000730149	0.007152986	0.005288859	CMTM3/TGFB1/LIF/CXCL5/CCL16/CXCL8/LTB/CXCL1/CCL20/SPP1/CXCL6/TIMP1	12
MF	GO:0004175	endopeptidase activity	18/322	427/17696	0.000876354	0.008303809	0.006139767	ADAM9/MMP14/CTSC/MMP9/MMP11/HPR/HTRA3/MMP12/MMP7/MASP2/MMP2/F12/BACE2/UCHL1/PLG/HP/CPS1/F9	18
MF	GO:0005543	phospholipid binding	18/322	427/17696	0.000876354	0.008303809	0.006139767	ITPR3/JAG1/APOC1/PLTP/APOC3/THBS1/SEC14L2/TREM2/LAPTM4B/APOA5/PON1/ANXA13/APOH/CPS1/OTC/APOA2/JCHAIN/APOA1	18
MF	GO:0019838	growth factor binding	9/322	137/17696	0.000913982	0.008520669	0.006300112	ITGB4/COL1A2/HTRA3/IL2RG/COL5A1/COL1A1/OSMR/THBS1/COL3A1	9
MF	GO:0050662	coenzyme binding	14/322	291/17696	0.000937611	0.008602205	0.006360399	G6PD/EGLN3/ASPDH/CYBB/TAT/QSOX1/AGXT/DAO/ETNPPL/HAO1/GNMT/ADH4/HAO2/SDS	14
MF	GO:0016175	superoxide-generating NADPH oxidase activity	3/322	12/17696	0.001162398	0.010266671	0.007591092	CYBA/NCF2/CYBB	3
MF	GO:0042301	phosphate ion binding	3/322	12/17696	0.001162398	0.010266671	0.007591092	SLC34A2/OTC/G6PC	3
MF	GO:0016405	CoA-ligase activity	4/322	26/17696	0.001172319	0.010266671	0.007591092	SLC27A5/ACSM2A/ACSM2B/ACSM5	4
MF	GO:0008509	anion transmembrane transporter activity	15/322	336/17696	0.001323833	0.011420525	0.008444242	SLC6A6/MFSD10/SLC16A3/SLC27A5/ABCC1/SLC1A5/SLC7A1/TTYH3/SLC10A1/SLC38A1/SLC6A8/AQP9/SLC51A/SLC22A1/CLDN4	15
MF	GO:0048018	receptor ligand activity	19/322	482/17696	0.001396546	0.01187064	0.008777053	CMTM3/TGFB1/JAG1/LIF/CXCL5/GPNMB/CCL16/CXCL8/LTB/CXCL1/TTR/CCL20/SPP1/CXCL6/TIMP1/DKK1/FNDC5/NTS/APOA1	19
MF	GO:0005343	organic acid:sodium symporter activity	4/322	28/17696	0.001560322	0.012794659	0.009460265	SLC6A6/SLC10A1/SLC38A1/SLC6A8	4
MF	GO:0016645	oxidoreductase activity, acting on the CH-NH group of donors	4/322	28/17696	0.001560322	0.012794659	0.009460265	SMOX/PIPOX/PYCR1/ALDH1L1	4
MF	GO:0030546	signaling receptor activator activity	19/322	487/17696	0.001571662	0.012794659	0.009460265	CMTM3/TGFB1/JAG1/LIF/CXCL5/GPNMB/CCL16/CXCL8/LTB/CXCL1/TTR/CCL20/SPP1/CXCL6/TIMP1/DKK1/FNDC5/NTS/APOA1	19
MF	GO:0015485	cholesterol binding	5/322	49/17696	0.001914053	0.015334182	0.011337968	APOC3/APOA5/APOF/APOA2/APOA1	5
MF	GO:0001664	G protein-coupled receptor binding	13/322	280/17696	0.00193667	0.015334182	0.011337968	HOMER3/FLNA/CTHRC1/RTP3/ITGB4/CXCL5/CCL16/CXCL8/CXCL1/UCHL1/CCL20/CXCL6/S100A14	13
MF	GO:0016878	acid-thiol ligase activity	4/322	30/17696	0.002029651	0.015853222	0.011721741	SLC27A5/ACSM2A/ACSM2B/ACSM5	4
MF	GO:0015370	solute:sodium symporter activity	6/322	73/17696	0.002120386	0.016341109	0.012082481	SLC6A6/SLC10A1/SLC38A1/SLC34A2/SLC6A8/SLC22A1	6
MF	GO:0008028	monocarboxylic acid transmembrane transporter activity	5/322	51/17696	0.002289287	0.017107886	0.012649429	SLC16A3/SLC27A5/SLC10A1/SLC6A8/SLC51A	5
MF	GO:0008035	high-density lipoprotein particle binding	3/322	15/17696	0.002308677	0.017107886	0.012649429	TREM2/APOA2/APOA1	3
MF	GO:0019841	retinol binding	3/322	15/17696	0.002308677	0.017107886	0.012649429	RBP4/RBP5/ADH4	3
MF	GO:0004222	metalloendopeptidase activity	7/322	103/17696	0.002761608	0.019522705	0.014434926	ADAM9/MMP14/MMP9/MMP11/MMP12/MMP7/MMP2	7
MF	GO:0003996	acyl-CoA ligase activity	3/322	16/17696	0.002803433	0.019522705	0.014434926	ACSM2A/ACSM2B/ACSM5	3
MF	GO:0008191	metalloendopeptidase inhibitor activity	3/322	16/17696	0.002803433	0.019522705	0.014434926	TIMP2/FETUB/TIMP1	3
MF	GO:0016641	oxidoreductase activity, acting on the CH-NH2 group of donors, oxygen as acceptor	3/322	16/17696	0.002803433	0.019522705	0.014434926	IL4I1/DAO/LOXL4	3
MF	GO:0016918	retinal binding	3/322	16/17696	0.002803433	0.019522705	0.014434926	RBP4/RBP5/ADH4	3
MF	GO:0071813	lipoprotein particle binding	4/322	33/17696	0.002903743	0.019745455	0.014599626	THBS1/TREM2/APOA2/APOA1	4
MF	GO:0071814	protein-lipid complex binding	4/322	33/17696	0.002903743	0.019745455	0.014599626	THBS1/TREM2/APOA2/APOA1	4
MF	GO:0005504	fatty acid binding	4/322	34/17696	0.003244398	0.02180537	0.01612271	ALOX5AP/APOC1/S100A9/PTGDS	4
MF	GO:0050664	oxidoreductase activity, acting on NAD(P)H, oxygen as acceptor	3/322	17/17696	0.003358667	0.022313906	0.016498718	CYBA/NCF2/CYBB	3
MF	GO:0005501	retinoid binding	4/322	35/17696	0.003611291	0.023453105	0.017341032	RBP4/RBP5/ADH4/PTGDS	4
MF	GO:0016229	steroid dehydrogenase activity	4/322	35/17696	0.003611291	0.023453105	0.017341032	HSD17B6/RDH16/HSD11B1/HSD17B13	4
MF	GO:0050840	extracellular matrix binding	5/322	57/17696	0.00373526	0.023988667	0.017737022	ADAM9/ITGA3/THBS1/BGN/SPP1	5
MF	GO:0120020	cholesterol transfer activity	3/322	18/17696	0.003976578	0.02450687	0.018120177	APOA5/APOA2/APOA1	3
MF	GO:0019825	oxygen binding	4/322	36/17696	0.004005356	0.02450687	0.018120177	CYP8B1/CYP3A4/CYP2A7/CYP17A1	4
MF	GO:0019840	isoprenoid binding	4/322	36/17696	0.004005356	0.02450687	0.018120177	RBP4/RBP5/ADH4/PTGDS	4
MF	GO:0043394	proteoglycan binding	4/322	36/17696	0.004005356	0.02450687	0.018120177	GPNMB/COL5A1/THBS1/HRG	4
MF	GO:0016765	transferase activity, transferring alkyl or aryl (other than methyl) groups	5/322	58/17696	0.004027946	0.02450687	0.018120177	ALOX5AP/GSTP1/GSTA1/PTGES/GSTA2	5
MF	GO:0016597	amino acid binding	5/322	59/17696	0.004336662	0.026110322	0.019305756	TAT/AGXT/GNMT/CPS1/OTC	5
MF	GO:0120015	sterol transfer activity	3/322	19/17696	0.004659184	0.027762973	0.020527713	APOA5/APOA2/APOA1	3
MF	GO:0016209	antioxidant activity	6/322	86/17696	0.004814105	0.028291539	0.02091853	ALOX5AP/GSTP1/SOD3/HP/GSTA1/S100A9	6
MF	GO:0009055	electron transfer activity	7/322	114/17696	0.004845783	0.028291539	0.02091853	CYBA/NCF2/CYBB/HSD17B6/AKR7A3/RDH16/CYP1A2	7
MF	GO:0015293	symporter activity	8/322	144/17696	0.004895469	0.028295813	0.02092169	SLC6A6/SLC16A3/SLC1A5/SLC10A1/SLC38A1/SLC34A2/SLC6A8/SLC22A1	8
MF	GO:0048306	calcium-dependent protein binding	5/322	61/17696	0.005004062	0.028637108	0.021174041	S100A11/S100A6/MASP2/SNAP25/S100P	5
MF	GO:0016709	oxidoreductase activity, acting on paired donors, with incorporation or reduction of molecular oxygen, NAD(P)H as one donor, and incorporation of one atom of oxygen	4/322	39/17696	0.005359597	0.030057828	0.022224509	CYP4F2/CYP4A22/CYP4A11/CYP7A1	4
MF	GO:0016408	C-acyltransferase activity	3/322	20/17696	0.005408329	0.030057828	0.022224509	ACSM2A/ACSM2B/ACSM5	3
MF	GO:0051184	cofactor transmembrane transporter activity	3/322	20/17696	0.005408329	0.030057828	0.022224509	ABCC1/SLC6A8/HPX	3
MF	GO:0072341	modified amino acid binding	6/322	89/17696	0.00568787	0.031310368	0.023150627	GSTP1/THBS1/GNMT/ANXA13/PTGES/CPS1	6
MF	GO:0016877	ligase activity, forming carbon-sulfur bonds	4/322	40/17696	0.005871264	0.032015006	0.023671631	SLC27A5/ACSM2A/ACSM2B/ACSM5	4
MF	GO:0004602	glutathione peroxidase activity	3/322	21/17696	0.00622569	0.03331897	0.024635771	ALOX5AP/GSTP1/GSTA1	3
MF	GO:0008483	transaminase activity	3/322	21/17696	0.00622569	0.03331897	0.024635771	TAT/AGXT/ETNPPL	3
MF	GO:0120013	lipid transfer activity	4/322	41/17696	0.006414455	0.034014266	0.025149867	PLTP/APOA5/APOA2/APOA1	4
MF	GO:0016829	lyase activity	9/322	187/17696	0.007381285	0.038785299	0.028677529	ENO2/ALOX5AP/PCK2/CA9/ETNPPL/ALDOB/PCK1/CYP17A1/SDS	9
MF	GO:0016769	transferase activity, transferring nitrogenous groups	3/322	23/17696	0.008070976	0.042027242	0.031074595	TAT/AGXT/ETNPPL	3
MF	GO:0002020	protease binding	7/322	128/17696	0.008990872	0.04639932	0.034307274	ITGA3/SERPINC1/COL1A2/TIMP2/COL1A1/COL3A1/TIMP1	7
MF	GO:0016860	intramolecular oxidoreductase activity	4/322	47/17696	0.010378865	0.053088351	0.039253088	QSOX1/GSTA1/PTGES/PTGDS	4
MF	GO:0015294	solute:cation symporter activity	6/322	103/17696	0.011347567	0.057534153	0.042540277	SLC6A6/SLC10A1/SLC38A1/SLC34A2/SLC6A8/SLC22A1	6
MF	GO:0048029	monosaccharide binding	5/322	75/17696	0.011827699	0.059447042	0.043954651	PFKP/G6PD/EGLN3/HKDC1/ALDOB	5
MF	GO:0001968	fibronectin binding	3/322	27/17696	0.012636967	0.062428775	0.04615932	ITGA3/THBS1/FBLN1	3
MF	GO:0016702	oxidoreductase activity, acting on single donors with incorporation of molecular oxygen, incorporation of two atoms of oxygen	3/322	27/17696	0.012636967	0.062428775	0.04615932	ALOX5/CDO1/HPD	3
MF	GO:0008525	phosphatidylcholine transporter activity	2/322	10/17696	0.013487293	0.065509708	0.048437337	PLTP/ABCB4	2
MF	GO:0140161	monocarboxylate:sodium symporter activity	2/322	10/17696	0.013487293	0.065509708	0.048437337	SLC10A1/SLC6A8	2
MF	GO:0016830	carbon-carbon lyase activity	4/322	51/17696	0.013744515	0.066202748	0.048949764	PCK2/ALDOB/PCK1/CYP17A1	4
MF	GO:0016701	oxidoreductase activity, acting on single donors with incorporation of molecular oxygen	3/322	28/17696	0.013966164	0.066714403	0.049328078	ALOX5/CDO1/HPD	3
