# Supplementary material for: Characteristics of lactate metabolism phenotype in hepatocellular carcinoma
Source: Sci Rep. 2023 Nov 11;13:19674. doi: 10.1038/s41598-023-47065-0 (PMC10640573; doi:10.1038/s41598-023-47065-0)
Supplement: Supplementary file 8 — Supplementary Table S7. [file 41598_2023_47065_MOESM8_ESM.txt]

Table S7: The prognostic values of 194 DEGs in LIHC patients
id	HR	HR.95L	HR.95H	pvalue
PNMA1	1.320784049	1.132932457	1.539783322	0.000378752
PKM	1.202674727	1.092425312	1.3240507	0.000168562
SINHCAF	1.228418033	1.051365306	1.435286913	0.009576735
SLC6A6	1.170890444	1.03306449	1.327104402	0.013546763
LHFPL2	1.370416692	1.161231315	1.617284934	0.000192403
PLAUR	1.257281058	1.089109055	1.451420912	0.001777495
TOR4A	1.330638787	1.146576152	1.544249442	0.000169471
ELF4	1.209127392	1.047872684	1.395197214	0.009314923
CMTM3	1.18409097	1.014402068	1.382165386	0.032261388
MFSD10	1.256537623	1.088567432	1.450426267	0.001814282
TMEM51	1.140654379	1.007446465	1.291475486	0.037796491
NFE2L3	1.221259222	1.057277874	1.410673697	0.006585999
TPM4	1.183902375	1.015075734	1.380808137	0.031509077
SOX4	1.169684419	1.049221007	1.303978505	0.004707056
TNFRSF21	1.176594114	1.045120475	1.32460682	0.007146249
TMEM132A	1.151129858	1.028315248	1.288612565	0.014484191
SLC16A3	1.324625192	1.184452115	1.481386944	8.38E-07
DBN1	1.179894244	1.047044086	1.329600581	0.006642724
SLC27A5	0.871845745	0.800371714	0.949702481	0.001675303
S100A11	1.208841183	1.086791157	1.344597806	0.000478273
ITPR3	1.16378184	1.035209012	1.308323397	0.011108118
HOMER3	1.252410142	1.09702297	1.429807037	0.00086835
TGFB1	1.175291298	1.040839301	1.327111336	0.009168078
ENO2	1.196244369	1.062229083	1.347167587	0.003118621
PFKFB3	1.160573463	1.046404041	1.287199505	0.004825197
HIF1A	1.216318704	1.057163194	1.399435015	0.006202747
MARCKS	1.347956679	1.148040434	1.582685728	0.000266866
ACSM2A	0.881378242	0.807730977	0.961740514	0.004565231
NCK2	1.165197805	1.032885634	1.314459103	0.012915157
SCRN1	1.238823077	1.101959766	1.3926848	0.000336552
IMPDH1	1.393778537	1.223687536	1.58751197	5.73E-07
ABCC1	1.287732627	1.125604202	1.473213512	0.000230197
FMNL2	1.194334328	1.046794682	1.362668833	0.008296594
SLC1A5	1.32103883	1.192648668	1.463250358	9.44E-08
PFKP	1.202263194	1.090806319	1.325108558	0.000206453
SLC7A1	1.279566883	1.110218146	1.474747475	0.000665366
SPHK1	1.111104648	1.019342908	1.211126825	0.016593654
FSCN1	1.24908335	1.084154426	1.43910238	0.002081919
SMOX	1.36924921	1.195225016	1.568611243	5.86E-06
LAMB1	1.23657814	1.086646984	1.407196192	0.001281714
RGS2	1.169046623	1.058289847	1.291394802	0.002101061
IL4I1	1.205994974	1.069593802	1.359790861	0.002223772
TEAD2	1.222047616	1.070437975	1.395130227	0.003005831
FKBP10	1.119118659	1.005121626	1.246044797	0.040056823
DEPDC1B	1.299295536	1.141894235	1.478393391	7.07E-05
CHST11	1.210367326	1.051394632	1.393376967	0.007870438
MFAP2	1.251500949	1.094671421	1.430798863	0.001023103
BICC1	1.113346106	1.011734204	1.225163237	0.027886838
ADAM9	1.318302634	1.149651841	1.51169404	7.60E-05
MMP14	1.196759871	1.060802479	1.350142197	0.003508199
ADGRE5	1.277247625	1.112720512	1.466101754	0.000505126
IER3	1.175066646	1.058550348	1.304408076	0.002462282
TTYH3	1.27327903	1.102637293	1.470328909	0.000998952
CTSC	1.284187537	1.122428964	1.469257906	0.000271219
ITGA3	1.136991688	1.012473321	1.276823864	0.030049962
CTHRC1	1.173889925	1.06844301	1.28974362	0.000842129
LIF	1.146843713	1.020647036	1.288643827	0.021247346
VCAN	1.121462874	1.009220384	1.24618864	0.033126604
G6PD	1.384967196	1.247000862	1.538197921	1.18E-09
KCTD17	1.233372007	1.098314705	1.385037002	0.000392936
NCF2	1.24847645	1.099481767	1.417661931	0.000620221
MARCKSL1	1.347857055	1.178505776	1.541544112	1.32E-05
MMP9	1.124259853	1.03084649	1.226138157	0.008135447
EGLN3	1.266542572	1.131355984	1.417882708	4.08E-05
RTP3	0.883246799	0.819869767	0.95152296	0.001083195
NCEH1	1.145698568	1.011809388	1.297304833	0.031943108
SLC10A1	0.896321318	0.843943712	0.951949631	0.000366851
CAPG	1.197918647	1.077040401	1.332363284	0.000876306
SERPINC1	0.929031442	0.872658738	0.989045754	0.021175684
SLC38A1	1.259009486	1.126599456	1.406981759	4.86E-05
RBP4	0.869469653	0.798344645	0.946931231	0.001316965
SRC	1.199854765	1.049112571	1.372256417	0.007816518
PTK7	1.203933947	1.062033551	1.364793936	0.003724751
HPR	0.925838903	0.858765623	0.998150894	0.044622065
APOC1	0.85956769	0.776954623	0.95096495	0.003333548
HTRA3	1.157567738	1.037579005	1.291432326	0.008775329
PLTP	1.136200692	1.023342062	1.261505865	0.016745555
MMP12	1.140825287	1.035756628	1.256552264	0.007525863
CXCL5	1.138939111	1.049408072	1.236108557	0.001842663
S100A6	1.130243583	1.030218686	1.239979991	0.009606674
PLBD1	1.268831849	1.135746906	1.417511466	2.54E-05
NRSN2	1.142488709	1.026003403	1.272198948	0.015189059
TSPAN15	1.141368453	1.016577929	1.2814777	0.025202419
OSMR	1.139514311	1.001754328	1.296218872	0.046963837
TMSB10	1.153761848	1.035283351	1.285799101	0.009676097
NT5DC2	1.304090429	1.153888491	1.47384419	2.11E-05
SERPINE2	1.154312043	1.033465862	1.289289121	0.010978487
MMP7	1.104132021	1.027436108	1.186553119	0.007000268
APOC3	0.92147253	0.86278917	0.984147289	0.014853651
MASP2	0.892630536	0.826803102	0.96369894	0.003660802
C12orf75	1.130888686	1.032641266	1.23848355	0.00798633
CA9	1.115283506	1.047183177	1.187812529	0.000688365
GLYAT	0.930919181	0.869808028	0.996323893	0.038802796
SOX9	1.117734423	1.013751473	1.232383156	0.025476181
CREB3L1	1.17045866	1.039101583	1.318421122	0.009555909
CYP8B1	0.934489994	0.884188343	0.987653315	0.016393344
TAT	0.910120818	0.859285737	0.963963287	0.001320309
TTC36	0.902598406	0.838710661	0.97135272	0.006219807
KNG1	0.898313726	0.834941372	0.966496064	0.004066645
PIPOX	0.894350688	0.810064955	0.987406193	0.027041628
GLYATL1	0.859290221	0.783716037	0.942152065	0.001243935
SEC14L2	0.863078023	0.77996247	0.955050663	0.004369742
CDO1	0.901072955	0.832997492	0.974711782	0.009349021
NEURL3	1.169677219	1.04604886	1.307916723	0.005962038
IGSF23	0.875553023	0.795030392	0.964231184	0.006935058
TREM2	1.200022818	1.072273605	1.342991898	0.00149813
AGXT	0.90536589	0.842053204	0.97343896	0.007193228
CXCL8	1.15026776	1.06453801	1.242901529	0.000396267
LAPTM4B	1.303312781	1.150263247	1.476726488	3.23E-05
F12	0.915730154	0.846219412	0.990950695	0.028840566
ANG	0.85173136	0.765584682	0.947571611	0.00317961
DAO	0.899775703	0.815841486	0.992345119	0.034535361
TRNP1	1.222631938	1.118165996	1.336857731	1.03E-05
ICAM1	1.144305605	1.018309246	1.285891613	0.023524717
UPB1	0.870200467	0.800033392	0.946521558	0.001189833
AZGP1	0.909462665	0.832696886	0.99330543	0.034922464
DSG2	1.194268088	1.074195079	1.327762801	0.001024121
ETNPPL	0.911192179	0.837790409	0.991024936	0.029979652
TCEAL9	1.166231777	1.039256053	1.308721323	0.008931618
HAO1	0.890997739	0.820818788	0.9671769	0.005828411
GNMT	0.91169472	0.848415658	0.979693449	0.011770828
MYBL2	1.257238198	1.141674387	1.384499735	3.27E-06
HJV	0.919227268	0.851647937	0.992169104	0.030637178
CD24	1.108391447	1.028909971	1.194012726	0.006715022
PHLDA2	1.216897049	1.09780746	1.348905414	0.000187105
C8A	0.89821275	0.825104747	0.977798451	0.013201194
BACE2	1.107144888	1.006031875	1.218420443	0.037247902
HSD17B6	0.907924172	0.845687664	0.974740838	0.007673758
ITIH1	0.896168475	0.827777245	0.970210212	0.006796826
TOP2A	1.242193685	1.114213458	1.384873913	9.25E-05
GYS2	0.889856124	0.823544004	0.961507725	0.003143028
CXCL1	1.106939995	1.031700848	1.18766613	0.004670205
TTR	0.926927479	0.86446928	0.993898303	0.03301323
SLC6A8	1.106717196	1.010870222	1.211652025	0.028243541
AQP9	0.921701301	0.864685831	0.982476244	0.012328247
MSC	1.160713181	1.074753228	1.253548305	0.000146859
SLC51A	0.906036077	0.825751462	0.994126455	0.037123753
PITX1	1.138726	1.027784777	1.261642449	0.01299215
UCHL1	1.119709179	1.039298493	1.206341252	0.002942067
ADH1B	0.89732023	0.838275915	0.960523356	0.001810044
CFHR4	0.836397259	0.767711859	0.911227782	4.38E-05
UBE2C	1.280704002	1.145437986	1.431943729	1.40E-05
HPD	0.943020843	0.892222111	0.996711804	0.037843755
CYP4A11	0.921788606	0.850595099	0.9989409	0.04705525
PLPP2	1.120779072	1.029701475	1.219912527	0.008369002
HKDC1	1.126574864	1.02204601	1.241794315	0.016445146
CCL20	1.106387346	1.028553346	1.190111299	0.006599644
F13B	0.875543344	0.802072423	0.955744302	0.002956814
ALDOB	0.921833414	0.865929563	0.981346381	0.010775999
PON1	0.868708257	0.811651236	0.929776241	4.90E-05
SPP1	1.13052553	1.073778409	1.190271628	3.03E-06
HPX	0.880262538	0.81896448	0.946148648	0.000534007
SULT2A1	0.922804283	0.86639759	0.982883324	0.012544007
PRAME	1.094450795	1.005286052	1.191524085	0.037382799
PYCR1	1.128852678	1.036201023	1.229788757	0.00554034
PLG	0.91141503	0.842560278	0.985896652	0.020648053
AKR7A3	0.895671555	0.827645821	0.96928845	0.006257653
AFM	0.87862603	0.816601719	0.945361345	0.000531686
CPN2	0.91062619	0.834579419	0.993602334	0.035359568
HMGCS2	0.887648851	0.822904647	0.957486976	0.002040821
RDH16	0.88325965	0.821587144	0.949561608	0.000775482
ADH4	0.894069063	0.849887236	0.940547705	1.49E-05
BHMT	0.918544304	0.859585988	0.981546523	0.012064338
HRG	0.924073075	0.874852162	0.976063254	0.004691269
MOGAT2	0.902003643	0.82754266	0.983164506	0.018965576
CYP2C9	0.879450554	0.824439465	0.938132282	9.71E-05
EPS8L3	1.182172775	1.077507969	1.2970043	0.000402771
ADH1A	0.905585781	0.843166037	0.972626472	0.00649543
PCK1	0.926737344	0.867718486	0.989770437	0.023437628
HSPB8	1.123918797	1.027522721	1.229358181	0.010667447
C6	0.878581235	0.805324889	0.958501342	0.00356687
PTGES	1.121484188	1.024603547	1.227525307	0.012873659
APOF	0.918818535	0.852946525	0.989777758	0.025702972
SLC22A1	0.902534868	0.850918904	0.95728181	0.000642638
CPS1	0.908786286	0.859762789	0.960605094	0.000723491
CYP7A1	0.909430535	0.851694886	0.971080034	0.004555519
F9	0.92923701	0.869700168	0.992849552	0.029827271
G6PC	0.881832912	0.821999161	0.946021994	0.000451795
ETV4	1.163381395	1.067234752	1.268189839	0.000584984
S100A9	1.223831352	1.126495873	1.329577155	1.78E-06
CYP3A4	0.946934023	0.903421076	0.992542755	0.023096374
AGR2	1.09743857	1.026113144	1.173721847	0.006691911
SPP2	0.888614751	0.835333822	0.945294151	0.000181643
CYP2C8	0.927922086	0.868823216	0.991040964	0.025880942
CFHR3	0.860673957	0.797107328	0.92930981	0.000126726
APOA1	0.928332888	0.873008838	0.987162918	0.017687669
UGT2B15	0.912591872	0.854654888	0.974456399	0.006272885
ADH1C	0.918516446	0.868089734	0.971872409	0.003174619
CLDN4	1.086200439	1.011576719	1.166329129	0.022790918
LECT2	0.888638182	0.832189644	0.9489157	0.000422064
CFHR5	0.932394449	0.874380403	0.994257654	0.032706574
HSD17B13	0.926168134	0.876770377	0.978348989	0.006093955
S100P	1.064173157	1.009481645	1.121827735	0.020858966
SPINK1	1.052335989	1.003499694	1.10354895	0.035373173
