# Supplementary material for: Characteristics of lactate metabolism phenotype in hepatocellular carcinoma
Source: Sci Rep. 2023 Nov 11;13:19674. doi: 10.1038/s41598-023-47065-0 (PMC10640573; doi:10.1038/s41598-023-47065-0)
Supplement: Supplementary file 9 — Supplementary Table S8. [file 41598_2023_47065_MOESM9_ESM.txt]

Table S8: LAMR-risk score in TCGA-LIHC
ID	futime	fustat	ADAM9	NT5DC2	PHLDA2	PON1	riskScore	risk
TCGA-DD-A113	6.643835616	0	2.83744902	3.82099486	2.20995313	7.11227581	0.777721048	low
TCGA-DD-AACX	0.465753425	0	4.255803688	0.856425469	5.39277402	5.498584768	1.211695485	high
TCGA-BC-A10U	2.293150685	1	5.13774123	3.33414768	5.06845527	8.54389515	1.418254045	high
TCGA-DD-A115	6.964383562	1	2.87555012	2.57439507	1.85365534	8.85542975	0.350789421	low
TCGA-DD-AAC8	0.043835616	1	4.55745059	5.07762669	5.5559186	2.21509386	2.304183212	high
TCGA-DD-A73E	0.120547945	0	3.41890592	1.57194292	0.53261024	7.65876694	0.180288958	low
TCGA-MR-A8JO	0.904109589	0	2.92480148	3.25253569	4.13135611	4.80881765	1.238782167	high
TCGA-DD-A39W	2.265753425	1	4.86043753	3.80568764	1.13733632	7.36030684	0.92150876	high
TCGA-ZP-A9CZ	1.934246575	0	2.88350913	5.12563519	2.67599723	8.60263445	0.930118789	high
TCGA-DD-AADU	1.517808219	0	2.77566174	1.94446323	2.70330743	2.82275763	0.959457147	high
TCGA-GJ-A3OU	2.408219178	0	4.8837443	3.4667523	5.1994602	7.3922705	1.530690657	high
TCGA-CC-A7IJ	1.046575342	0	5.10578163	7.80427905	6.22799083	0.17561303	3.154962184	high
TCGA-XR-A8TG	2.460273973	0	3.71825366	3.13707899	4.84769429	8.14999499	1.145655847	high
TCGA-DD-AAD8	3.339726027	0	1.61593831	2.59387193	3.26835473	8.7708335	0.378131516	low
TCGA-K7-A5RF	1.728767123	0	2.52064247	1.4397092	3.59658008	9.07725977	0.367013947	low
TCGA-DD-AADS	1.298630137	0	0.99514051	1.30971786	1.86871499	9.12094613	-0.201855895	low
TCGA-DD-A39X	4.64109589	1	2.27919025	4.43228798	4.83760878	6.9329243	1.229667762	high
TCGA-DD-A118	9.416438356	0	2.55596224	3.69625394	1.57308658	9.18049521	0.402647319	low
TCGA-DD-AADW	1.608219178	0	3.7162294	6.5884974	3.0042815	5.5751363	1.66253693	high
TCGA-BC-A3KF	0.021917808	0	2.91256573	3.86315213	3.05556466	8.22545338	0.82678135	low
TCGA-DD-AAEE	2.219178082	0	2.33906586	2.71374011	2.22807892	8.22623512	0.4047018	low
TCGA-EP-A3JL	0.830136986	0	3.40852618	1.65746211	3.80355259	7.60650831	0.732311007	low
TCGA-BD-A2L6	3.734246575	0	2.096337039	3.413819671	1.652036452	9.234974782	0.285268952	low
TCGA-RC-A7SB	1.610958904	0	2.38035926	3.92241908	1.69678996	7.81866258	0.563221764	low
TCGA-5C-A9VH	0.882191781	0	3.03627609	3.85097442	4.99959596	8.54995803	1.131939564	high
TCGA-CC-5261	0.265753425	1	4.9761682	6.2844602	5.3887187	5.4795443	2.227146495	high
TCGA-RC-A7SF	1.58630137	0	2.47222134	2.00508055	4.98432378	7.7844524	0.804875995	low
TCGA-NI-A8LF	2.189041096	0	2.548425446	2.213774144	2.310704596	8.13413161	0.380939787	low
TCGA-ED-A7PX	0.016438356	0	6.49133531	4.83287411	6.95184097	2.17148962	2.827094545	high
TCGA-DD-A1EB	5.526027397	0	2.53699921	1.41982577	1.2298364	8.55416922	0.030878845	low
TCGA-2Y-A9H7	3.2	0	2.1433436	4.64534442	2.26492535	6.73154088	0.840609375	low
TCGA-UB-A7MA	2.323287671	0	3.83058395	5.23794643	2.19164817	7.02071996	1.186105385	high
TCGA-BC-A10Q	3.109589041	1	5.31219479	3.55601968	5.71646493	1.05427924	2.323262517	high
TCGA-DD-AAEH	2.147945205	0	2.20734169	2.23034255	1.46765384	9.03644363	0.09925334	low
TCGA-4R-AA8I	0.717808219	1	3.59066358	2.45864517	3.29014074	8.09219873	0.76353557	low
TCGA-ZP-A9D1	0.057534247	0	3.62196361	2.23158279	3.77593631	7.4190832	0.876879116	low
TCGA-KR-A7K7	2.605479452	0	2.31037318	1.2900132	5.16851712	5.67873874	0.895960652	low
TCGA-DD-A11A	0.216438356	0	4.52818913	1.1757545	4.34627449	8.36072464	0.859584494	low
TCGA-G3-A7M7	0.989041096	0	1.83558328	2.5079299	3.97605099	6.5231205	0.737185408	low
TCGA-DD-AADI	2.97260274	0	2.37401084	4.07233016	2.3526696	7.11822885	0.762486955	low
TCGA-3K-AAZ8	1.084931507	0	0.93899871	1.68246973	3.73238179	9.2210342	0.144565024	low
TCGA-BD-A3EP	1.120547945	0	3.03668714	3.79622169	5.01725305	7.94288511	1.185307978	high
TCGA-CC-A123	0.6	0	1.508143975	5.123945145	1.590286935	5.587830736	0.81220848	low
TCGA-DD-AAVW	6.347945205	0	4.2775086	3.9314193	3.4184452	7.9260767	1.159974064	high
TCGA-DD-A4NR	0.024657534	1	4.4268515	3.0660925	5.4238679	7.0417988	1.457770056	high
TCGA-DD-AAEG	1.969863014	0	3.15054322	3.01201288	3.63424854	8.56740485	0.788873757	low
TCGA-DD-A1EA	6.616438356	0	5.27495781	4.04807774	2.77547493	6.16778223	1.416618583	high
TCGA-5C-AAPD	0.054794521	0	2.87753246	3.45978041	6.03492625	6.02870121	1.456503428	high
TCGA-BC-A110	5.797260274	1	3.131311	2.2670303	5.932953	8.0631039	1.088360736	high
TCGA-ED-A66Y	0.810958904	1	3.3216914	5.31116753	6.05887593	5.91343502	1.851568371	high
TCGA-CC-5263	0.353424658	1	6.96380444	4.80164678	6.34390858	7.30660191	2.300926524	high
TCGA-ZS-A9CD	3.797260274	1	2.64892916	2.08831279	4.80700337	7.88144754	0.810279058	low
TCGA-K7-A5RG	1.421917808	0	4.04544036	2.91817678	2.40874603	8.27154763	0.755116542	low
TCGA-WX-AA46	2.071232877	0	2.57375384	1.17013207	2.437935	9.53881351	0.097294959	low
TCGA-5R-AA1C	1.424657534	0	3.7824085	2.91713255	1.60859611	7.6217761	0.642763453	low
TCGA-ED-A82E	1.117808219	0	6.61529975	2.99499048	4.40428249	0.29487365	2.313793972	high
TCGA-CC-A3MC	0.994520548	0	3.93085668	3.80669362	4.41554846	8.15682796	1.2206288	high
TCGA-G3-A3CG	1.843835616	0	3.43196242	2.59286744	2.91333293	9.50331925	0.558770586	low
TCGA-CC-A3MB	0.863013699	1	4.49007701	3.96316603	4.53477816	7.73563484	1.40263262	high
TCGA-DD-AAD5	3.684931507	0	4.55750341	4.96085051	6.75773625	5.01619394	2.207382353	high
TCGA-ZP-A9CV	2.980821918	1	3.01096014	2.11660886	4.34978251	9.39700706	0.653797223	low
TCGA-G3-A25T	4.254794521	0	5.70608987	3.99131395	5.7758257	5.18638084	2.067458123	high
TCGA-DD-A1EK	1.528767123	1	3.58872425	2.47196408	4.58838251	6.86084609	1.098076017	high
TCGA-KR-A7K8	2.482191781	0	2.85421175	2.40140731	6.04813259	8.61700964	1.027670134	high
TCGA-HP-A5N0	2.060273973	1	3.25335002	3.26799113	3.05899527	9.544204	0.658870093	low
TCGA-DD-AACN	3.567123288	0	5.07700202	3.14255128	4.14836349	7.2923438	1.348485137	high
TCGA-DD-AADP	1.254794521	0	3.4418691	2.9607357	1.8094054	8.0720088	0.580464631	low
TCGA-DD-A73D	1.898630137	0	0.752430208	3.130163707	0.575968655	7.508338201	0.00198154	low
TCGA-BD-A3ER	3.054794521	0	2.56228279	2.37858261	3.81019526	8.15244899	0.653668058	low
TCGA-DD-A3A3	1.465753425	1	2.86434593	3.28081038	4.93791565	7.02738038	1.1478412	high
TCGA-2Y-A9HB	0.712328767	0	2.6220717	2.65371296	3.15945272	8.66525503	0.552514752	low
TCGA-KR-A7K0	0.178082192	1	5.0505695	2.5365825	3.92127969	7.88829399	1.149058503	high
TCGA-DD-A1EC	1.649315068	0	5.24386895	2.635176675	5.505523561	8.637120757	1.383972779	high
TCGA-YA-A8S7	1.128767123	1	5.75028397	2.78944566	6.29057886	5.44115766	1.936920745	high
TCGA-O8-A75V	1.473972603	0	2.89301319	2.44613247	3.82171112	7.88473462	0.749383145	low
TCGA-BC-A69H	1.216438356	0	2.71397797	7.08018284	8.5777046	9.60891441	2.088184889	high
TCGA-DD-AAED	2.090410959	0	2.54741277	1.41607769	5.90731377	8.72554641	0.779821554	low
TCGA-RC-A6M4	0.060273973	0	2.385211593	3.579521985	1.613984883	7.797135407	0.496332067	low
TCGA-DD-A73G	9.528767123	0	0.60624993	4.37325895	4.41798088	7.7695337	0.783487767	low
TCGA-UB-AA0V	0.860273973	0	3.37492156	2.35171611	2.96082831	8.96984401	0.569391904	low
TCGA-WJ-A86L	0.945205479	0	2.61639162	2.81807793	3.87342246	1.80419412	1.36656232	high
TCGA-G3-A3CJ	1.62739726	0	2.06867916	0.83315557	1.30154014	8.73207601	-0.151191865	low
TCGA-MR-A520	0.62739726	0	2.49377416	2.15340439	0.80704977	8.22499512	0.107017823	low
TCGA-DD-AAE1	1.512328767	0	3.32973927	2.79696371	4.60191219	7.48860892	1.047934121	high
TCGA-BC-A217	3.82739726	1	2.36031441	4.25188999	3.05224043	6.78277785	0.936791898	high
TCGA-2Y-A9H9	1.909589041	0	3.40721551	1.06157474	1.90044	8.18300247	0.266787018	low
TCGA-G3-A5SJ	1.912328767	0	5.62146723	3.48595555	5.32563495	7.88534747	1.632356835	high
TCGA-G3-AAV3	1.128767123	0	4.55249468	4.18771775	2.84467876	8.6355847	1.085859013	high
TCGA-CC-A9FS	0.578082192	0	2.85690375	3.83052671	2.60576726	8.8968192	0.672696458	low
TCGA-UB-A7MB	1.646575342	0	1.87708137	4.61305567	0.85928369	8.12316308	0.423860777	low
TCGA-G3-AAV5	0.969863014	0	3.42356046	2.59145091	6.78503475	7.50965277	1.385016309	high
TCGA-BC-A10Z	0.093150685	1	3.750907844	3.889918662	1.832778426	8.312188884	0.766161153	low
TCGA-G3-A25V	2.356164384	0	2.81360569	2.76097475	4.21839834	7.85154284	0.85557877	low
TCGA-T1-A6J8	0.063013699	0	2.78524086	3.51377625	2.95691928	8.20107838	0.733917847	low
TCGA-DD-AA3A	1.123287671	1	5.3978276	5.3273873	6.8832068	3.2523475	2.604329282	high
TCGA-DD-A3A5	8.561643836	1	1.92363709	2.50205665	2.83732841	9.50708344	0.273176943	low
TCGA-CC-A8HS	0.821917808	1	3.04203585	5.39851428	4.23325456	3.95295893	1.711516226	high
TCGA-2Y-A9GW	3.482191781	1	3.6603777	2.3483653	4.3534956	7.8564197	0.954230002	high
TCGA-PD-A5DF	1.750684932	1	3.26441806	3.83940494	3.40673765	8.38465924	0.92486519	high
TCGA-DD-AACF	1	1	2.86523676	2.59457446	3.50862698	1.86722749	1.306624575	high
TCGA-KR-A7K2	2.271232877	0	1.86763757	2.19850036	3.65153263	8.76354801	0.419606158	low
TCGA-DD-AAEK	2.923287671	0	3.45760777	2.69298155	4.18344605	8.29911488	0.905021952	high
TCGA-DD-AAE7	1.764383562	0	1.95467369	1.80112299	3.48959185	8.29906583	0.388231629	low
TCGA-DD-AAW3	4.473972603	0	2.16857621	3.39685935	3.73359317	9.37207299	0.621657565	low
TCGA-WQ-A9G7	0.082191781	0	3.7457451	5.6396571	7.2615764	4.5911895	2.303961867	high
TCGA-CC-A8HT	0.383561644	1	3.39927482	4.32949121	6.11673775	5.80474434	1.723771463	high
TCGA-CC-A1HT	0.276712329	1	4.9658475	5.3620332	5.4193609	4.5843826	2.166551124	high
TCGA-DD-A3A9	2.550684932	1	3.40616488	4.24297558	6.64018773	8.47049999	1.535469358	high
TCGA-ED-A7XP	1.095890411	0	4.97871949	2.32913452	4.23905709	7.6395939	1.178994449	high
TCGA-G3-A7M6	1.731506849	0	4.2019536	5.9284322	4.2464227	5.3908663	1.858289714	high
TCGA-DD-AADF	0.315068493	1	1.21034771	0.7151085	3.09480867	5.45654927	0.296286924	low
TCGA-FV-A2QQ	1.997260274	0	2.46619596	2.52265582	3.85421222	7.37093083	0.744554641	low
TCGA-DD-AACS	4.942465753	0	4.02204457	3.97659536	1.713464	9.25995992	0.714510349	low
TCGA-DD-A4NJ	2.542465753	0	4.35267581	4.06904293	4.15653287	7.26605237	1.38064288	high
TCGA-GJ-A9DB	0.183561644	1	4.04479353	3.52196529	4.22237175	8.3045072	1.147342681	high
TCGA-DD-AACB	6.367123288	0	2.80301622	1.71943385	2.88917308	0.9322614	1.142552803	high
TCGA-MI-A75H	2.046575342	0	2.732924129	3.278805686	2.219043439	8.432670559	0.543130781	low
TCGA-G3-A25X	4.873972603	0	5.35833539	5.22562468	4.59194418	7.84067242	1.757403277	high
TCGA-DD-AACZ	0.468493151	1	4.23400513	1.06316561	2.57977073	4.29017518	0.900354006	low
TCGA-LG-A9QD	1.002739726	0	1.691054069	1.35490296	3.127821067	8.729100931	0.168694811	low
TCGA-DD-AAVP	7.539726027	0	2.71343785	3.17364534	2.64153634	9.46223325	0.490853309	low
TCGA-2Y-A9GV	6.936986301	1	3.62867262	1.67402046	2.29944983	7.5898213	0.528453184	low
TCGA-DD-AADK	2.873972603	0	2.18894549	3.61785353	4.72323705	7.05970993	1.049437668	high
TCGA-BC-4072	4.082191781	1	4.23735738	4.53636977	4.40786069	3.67253853	1.830339032	high
TCGA-G3-AAV7	0.989041096	0	6.13331302	4.18672351	4.97309163	7.67734766	1.797640767	high
TCGA-EP-A12J	1.561643836	0	3.77028867	2.75110227	1.03498335	9.5466165	0.331336311	low
TCGA-CC-A7IH	1	0	3.84291451	4.7496735	1.63556876	9.40357208	0.784009161	low
TCGA-DD-A114	3.147945205	1	5.55245098	4.39737768	3.81357041	7.43772467	1.56682581	high
TCGA-DD-A39V	1.761643836	1	2.81754636	3.50708056	2.77733847	7.20218824	0.806727947	low
TCGA-ED-A5KG	2.339726027	0	5.06678927	5.23834825	3.43218511	5.54800761	1.744408444	high
TCGA-DD-AAE2	1.747945205	0	3.11891868	2.16692983	1.76424044	9.1881444	0.278339703	low
TCGA-CC-A7IF	1.778082192	1	1.1595818	3.94880524	1.602328	8.38220211	0.288243252	low
TCGA-DD-AAD1	1.545205479	0	4.1558782	4.0913511	4.7051578	8.4761152	1.321929398	high
TCGA-DD-AAE6	0.38630137	0	0.60063521	4.73765971	3.94520049	8.62829085	0.681044639	low
TCGA-ED-A66X	1.112328767	0	4.46576046	5.031362	5.37930323	6.63259994	1.819802019	high
TCGA-DD-AADY	1.520547945	0	5.10412822	2.04678099	1.25547599	7.56618979	0.673592936	low
TCGA-FV-A23B	5.073972603	1	3.57565565	4.33349028	1.86907534	6.21616782	1.020037159	high
TCGA-DD-AAC9	0.950684932	0	2.81660997	2.34611883	3.60140134	8.92302566	0.582297004	low
TCGA-XR-A8TD	2.821917808	0	3.81348865	2.66965718	4.61757742	6.76334129	1.183272828	high
TCGA-2Y-A9H5	1.520547945	1	3.9628676	3.7857564	4.6112192	7.5777702	1.31130704	high
TCGA-DD-A4NP	9.063013699	0	2.66083494	2.52113453	0.41540275	8.29258474	0.125320443	low
TCGA-CC-A7IK	0.717808219	1	5.26191648	5.55829289	3.51339158	3.92627356	2.002250093	high
TCGA-DD-A4NN	2.463013699	1	2.84224438	5.49052572	3.66661178	6.63711218	1.337204371	high
TCGA-G3-A7M5	1.224657534	0	2.05098129	2.21904532	2.5959948	9.43883013	0.215722116	low
TCGA-DD-AAW1	5.449315068	0	3.703273815	1.500504171	1.13470807	9.152486065	0.169440988	low
TCGA-BC-4073	2.326027397	0	6.79056	4.7174502	5.1496946	8.0688725	1.987699559	high
TCGA-DD-AAD0	0.375342466	0	2.92515344	2.4594169	1.36473586	1.21911578	1.007672458	high
TCGA-EP-A3RK	0.994520548	0	4.16981347	3.27164611	3.34468006	6.73172101	1.13805723	high
TCGA-DD-AAVV	6.726027397	0	4.2640877	2.9601128	5.2796967	8.5082124	1.245492969	high
TCGA-BC-A8YO	1.539726027	0	4.37345853	4.45948393	2.85447498	8.62821389	1.102183681	high
TCGA-2Y-A9GY	2.073972603	1	4.67111805	4.7524339	4.86593258	3.67383633	2.014719536	high
TCGA-DD-A3A8	0.030136986	1	3.32004165	3.37102045	1.44883933	9.61508738	0.417066605	low
TCGA-G3-AAV6	0.178082192	1	2.90011305	5.46144877	2.76851201	1.99252956	1.649988168	high
TCGA-ES-A2HT	1.2	1	1.64182883	2.05748197	4.97561861	8.50575971	0.599496527	low
TCGA-XR-A8TC	3.668493151	0	3.84628735	2.43635268	2.35088856	0.47004793	1.395865753	high
TCGA-DD-AADR	5.556164384	0	2.8583877	0.67859218	0.84718529	8.45276484	-0.08847629	low
TCGA-CC-A7IG	0.819178082	1	2.56085962	7.1342469	7.23885706	6.62024617	2.144474619	high
TCGA-RC-A6M6	0.024657534	0	5.40072407	3.99581155	7.43676118	8.64262493	1.949285281	high
TCGA-DD-A73C	1.920547945	0	3.37958535	2.59139797	1.12993305	8.35682456	0.37025371	low
TCGA-G3-A7M8	1.178082192	0	2.60108406	1.86508405	1.36984191	7.78927601	0.212658007	low
TCGA-DD-AAEI	4.194520548	0	1.923140871	0.774045309	2.616371857	8.532524403	0.048658547	low
TCGA-DD-AACK	0.024657534	0	3.54757536	1.1801011	5.68105665	7.93304773	0.952652827	high
TCGA-BC-A10Y	1.947945205	1	3.31644168	2.05085175	0.97218367	7.32286744	0.346104963	low
TCGA-DD-AAE3	1.550684932	0	2.36720742	1.86321502	2.77046262	9.05602027	0.277350612	low
TCGA-DD-AAE9	1.978082192	0	3.54411531	4.681278291	3.220922961	8.332753854	1.085599338	high
TCGA-RC-A7SK	1.293150685	0	2.91381728	3.5170666	2.53641239	9.28549044	0.581602374	low
TCGA-UB-A7MD	0.142465753	1	4.18403799	1.62758388	5.20705974	7.82113277	1.068410218	high
TCGA-CC-A5UD	0.832876712	1	6.21502284	7.74063056	5.50446956	2.36731717	3.00145853	high
TCGA-EP-A2KC	0.052054795	1	3.61657469	2.7391703	2.1014815	8.18542732	0.610606	low
TCGA-DD-AACI	4.432876712	0	3.68999662	2.08116786	5.45576722	8.5968555	1.023150002	high
TCGA-G3-AAV1	0.983561644	1	5.12700714	3.53576362	4.13904751	7.92357601	1.358298911	high
TCGA-G3-A5SM	1.424657534	0	2.83732178	2.42508962	3.20914696	7.46139162	0.677704216	low
TCGA-DD-A1EJ	2.753424658	1	3.79302121	6.32136263	5.35842122	6.01698426	1.973370075	high
TCGA-CC-5258	0.353424658	1	5.04135358	6.59778597	3.47428476	6.18472423	1.907809141	high
TCGA-G3-A5SI	2.104109589	1	2.51645703	3.48814089	1.13397455	8.31063396	0.375067706	low
TCGA-BC-A112	0.419178082	1	5.66413212	4.14097005	5.09366117	6.07754227	1.886152844	high
TCGA-DD-AADQ	1.194520548	0	2.57212931	1.47088199	3.04180684	8.07729559	0.388099167	low
TCGA-DD-AAD3	3.547945205	0	3.70510911	2.39802917	2.99565527	8.63441557	0.671963774	low
TCGA-K7-A6G5	1.402739726	0	2.44574515	2.43362606	4.42838342	8.76528963	0.683858234	low
TCGA-DD-AACO	5.139726027	0	1.80181726	2.68248265	1.46261656	7.39785602	0.263649098	low
TCGA-DD-AADB	3.402739726	0	3.68314265	3.75727038	5.3735086	4.47883938	1.686623205	high
TCGA-FV-A496	0.02739726	0	1.75179215	3.4801909	3.72492752	7.88465359	0.70819897	low
TCGA-2Y-A9H6	0.978082192	0	3.25572725	3.7437547	3.01217457	8.24277033	0.85706804	low
TCGA-ED-A7PZ	0.016438356	0	3.19002809	4.82025205	3.52584567	4.30318086	1.491994639	high
TCGA-DD-AAVX	4.706849315	0	3.71382117	1.72368184	1.94287842	7.72126602	0.480020438	low
TCGA-CC-A5UC	0.950684932	1	4.26472525	6.60685211	3.52005693	5.78759646	1.822848503	high
TCGA-DD-AAE0	1.520547945	0	4.3074225	6.7358192	4.4611643	4.0060535	2.179466114	high
TCGA-DD-AAE4	1.665753425	0	1.78433384	1.47701291	1.19421256	9.07057974	-0.144776494	low
TCGA-CC-A8HV	0.764383562	1	3.5749841	6.2880327	7.2022194	6.4400909	2.190592375	high
TCGA-2Y-A9GU	5.312328767	0	2.76009245	1.9798274	0.89771591	8.90193636	0.072640971	low
TCGA-EP-A26S	1.665753425	0	2.52858162	3.09389647	0.92092506	9.26506906	0.184208085	low
TCGA-ED-A4XI	2.243835616	0	3.33413475	2.79289666	3.43327023	8.71435214	0.737064746	low
TCGA-G3-A3CI	0.493150685	0	2.49738921	3.31869633	1.74116351	8.05416656	0.468332248	low
TCGA-ZP-A9D0	2.989041096	0	2.88813477	2.13209826	1.91033506	8.86458748	0.288700778	low
TCGA-DD-A1EE	0.956164384	1	4.574142149	3.240015777	4.6342475	8.116100359	1.277322653	high
TCGA-CC-A8HU	0.942465753	1	3.42087139	4.90130275	4.59763776	5.73209266	1.580142134	high
TCGA-G3-A5SK	2.038356164	0	2.14131951	0.67530157	0.98784218	8.85461459	-0.227950395	low
TCGA-DD-AAEA	1.575342466	0	1.00891605	3.67015025	1.22184822	2.70493796	0.710051637	low
TCGA-DD-A3A4	1.676712329	1	3.64502082	2.44424629	1.73331937	8.2219492	0.503303473	low
TCGA-BC-A10X	2.109589041	1	3.35639322	2.02488588	3.53327366	8.91104542	0.611891501	low
TCGA-K7-AAU7	0.983561644	0	5.5154092	3.5171164	6.5042519	5.2951249	2.065432652	high
TCGA-ZS-A9CF	6.608219178	0	3.07401196	3.49266103	2.66724157	7.73267828	0.778308825	low
TCGA-2Y-A9GS	1.983561644	1	5.19346408	2.36607687	4.07799371	8.83482971	1.07849942	high
TCGA-BC-A216	3.701369863	0	2.94522138	2.73557659	5.02740004	7.4189056	1.048478929	high
TCGA-ZS-A9CG	0.934246575	0	3.62615723	2.9890952	1.82465783	8.52793802	0.57451155	low
TCGA-BC-A10W	0.249315068	1	5.45484376	3.35278385	1.83572621	8.38452785	0.962727184	high
TCGA-DD-A1EI	0.501369863	0	4.4387219	4.9021358	4.5577487	9.3644693	1.39237363	high
TCGA-G3-A25Z	1.794520548	0	3.55695381	2.83374531	4.60533232	7.67321972	1.075316957	high
TCGA-FV-A3R2	0.531506849	1	3.25379508	4.49706516	1.67216776	8.95119728	0.692058038	low
TCGA-5C-A9VG	0.898630137	0	4.22788465	4.29828423	2.84604219	1.67584404	1.729722136	high
TCGA-DD-A11D	4.273972603	1	3.58104201	1.9463758	1.25138789	8.81836549	0.273501743	low
TCGA-G3-A25Y	1.238356164	1	3.39329836	5.45388767	3.55827922	5.80745915	1.48888132	high
TCGA-DD-AAD2	1.802739726	0	3.1591449	3.4416309	4.7116928	7.4269026	1.148578013	high
TCGA-DD-AACY	3.97260274	0	3.31918626	1.15729648	4.00355888	8.39845888	0.590128319	low
TCGA-QA-A7B7	0.257534247	0	1.9233662	5.08692324	1.77587935	8.29937058	0.642144718	low
TCGA-DD-AAVQ	7.473972603	0	2.08006306	4.41205864	4.82422258	5.67816674	1.312886506	high
TCGA-DD-AADG	3.136986301	0	2.26299153	3.46487313	1.05566367	9.27960884	0.220298674	low
TCGA-BC-A5W4	1.498630137	1	2.09719205	0.67692659	1.43796288	9.47884574	-0.222734418	low
TCGA-DD-AAW2	5.082191781	0	3.1503003	3.51327232	2.98464096	9.54684431	0.669104922	low
TCGA-DD-A3A7	1.147945205	1	1.56539227	3.57033417	5.25495806	7.02702005	1.025131072	high
TCGA-CC-A9FW	0.679452055	0	4.03100599	4.99824229	4.18002483	5.52220426	1.652654257	high
TCGA-RC-A7S9	1.753424658	0	2.005930624	5.371212072	6.56984314	7.443133492	1.570298061	high
TCGA-MI-A75I	1.726027397	0	4.50434075	3.91057299	3.89911129	9.28124211	1.141302755	high
TCGA-5R-AA1D	1.230136986	0	4.01902053	3.43748282	2.32342103	6.61878015	0.983622222	high
TCGA-DD-A116	4.443835616	1	1.88908254	3.87918434	4.36605341	9.32597603	0.760937265	low
TCGA-DD-A73B	0.775342466	1	2.14164978	2.88202629	1.2584425	8.75210509	0.188629232	low
TCGA-CC-A7II	1.093150685	0	5.03954762	7.97101767	3.45561415	1.5438772	2.583976465	high
TCGA-DD-AACT	4.279452055	0	3.28896218	2.09687088	3.82721333	7.45282807	0.802907136	low
TCGA-DD-AADV	1.57260274	0	3.81417288	3.24767147	2.38441182	8.28960181	0.763921074	low
TCGA-DD-A4NB	2.709589041	0	3.89907284	4.24512366	3.61112897	7.30364824	1.23916511	high
TCGA-EP-A2KB	1.632876712	1	3.01205138	3.9971392	1.27823847	6.31912426	0.761807466	low
TCGA-DD-AACA	6.304109589	0	4.73477648	3.58725537	3.16597511	6.55944598	1.274113151	high
TCGA-EP-A2KA	1.717808219	1	3.93836443	1.88502895	6.44978971	7.30822609	1.321981811	high
TCGA-DD-AACG	1.284931507	1	1.54758625	3.60768404	3.77402024	6.6701397	0.821074534	low
TCGA-UB-A7MC	1.369863014	0	5.11123227	2.17318791	2.07280518	8.08240219	0.778643631	low
TCGA-DD-A119	0.610958904	1	1.94554993	2.53562905	4.63457461	6.84937892	0.836248725	low
TCGA-G3-AAV2	1.019178082	0	3.04822783	3.25577914	2.86499803	9.14505951	0.629139228	low
TCGA-DD-AACH	0.534246575	1	5.73955973	4.99251688	6.88532188	7.17481751	2.224328402	high
TCGA-ED-A627	1.15890411	0	4.5788481	3.4333464	3.91577384	8.33549764	1.170961142	high
TCGA-RC-A6M5	0.04109589	0	3.09358374	3.32187948	3.78150897	7.34255353	0.973921845	high
TCGA-2Y-A9GZ	2.323287671	1	3.01453911	2.99448876	0.89383572	8.80548655	0.291519386	low
TCGA-2Y-A9HA	0.098630137	1	3.01557843	3.3613344	4.16345817	7.10639311	1.052599754	high
TCGA-NI-A4U2	4.906849315	1	2.656533472	1.467526462	1.288124915	9.094267209	0.015827898	low
TCGA-DD-A39Y	0.468493151	1	3.54180987	1.63883872	6.66270106	7.49058434	1.230721021	high
TCGA-G3-A5SL	1.701369863	0	3.60055149	3.14092416	1.46180639	8.86966093	0.502312474	low
TCGA-UB-AA0U	0.895890411	0	3.4820373	4.360837	4.4993846	7.9318358	1.27057732	high
TCGA-FV-A495	0.002739726	0	1.71136314	3.8049932	3.3934878	7.3822826	0.749587808	low
TCGA-DD-AAVY	5.397260274	0	3.09694134	2.41852993	2.41619282	7.49659874	0.587961864	low
TCGA-DD-A4NF	2.580821918	0	4.9540104	2.47663875	1.81275201	9.00149633	0.669139925	low
TCGA-XR-A8TF	1.898630137	1	2.90186946	2.89750583	0.71053774	7.45482446	0.358532051	low
TCGA-WX-AA47	1.523287671	1	0.794433422	1.924257849	2.979072646	6.104001448	0.341402445	low
TCGA-DD-A4NI	2.235616438	0	2.65295572	1.08390773	0.99709282	9.23648465	-0.109245391	low
TCGA-CC-5260	0.238356164	1	8.21213266	4.37678736	6.3141363	0.60360366	3.095623749	high
TCGA-FV-A3I1	0.676712329	1	3.95561212	3.74860066	4.98956173	5.01598706	1.616471394	high
TCGA-FV-A3R3	1.002739726	1	4.32231148	2.88307355	2.57214928	6.13024486	1.032922742	high
TCGA-DD-AAVS	4.994520548	0	3.83879784	4.10481385	3.8058753	8.51333072	1.119293303	high
TCGA-FV-A3I0	2.323287671	0	5.22985391	3.56067543	7.15754842	1.15208338	2.535927236	high
TCGA-DD-AACP	1.136986301	0	3.46246045	6.0306576	2.48543065	6.10644251	1.390776293	high
TCGA-FV-A4ZP	6.810958904	1	1.95848317	5.56922532	7.59565601	6.50668667	1.85399252	high
TCGA-2Y-A9GT	4.449315068	1	2.76773978	2.11627002	1.85947275	8.58666759	0.284397267	low
TCGA-CC-A7IE	0.594520548	1	3.64811796	5.26359785	6.25644254	2.4404876	2.2716829	high
TCGA-LG-A9QC	1.164383562	0	3.32554335	2.01332252	3.29467765	8.11180981	0.643922328	low
TCGA-ED-A8O5	1.112328767	0	3.24475888	4.71806676	3.30421226	6.94454197	1.189901046	high
TCGA-DD-AADL	1.742465753	0	3.62547671	4.43857382	1.77826133	9.19629109	0.739365811	low
TCGA-DD-A4NA	2.761643836	0	6.59560027	3.32704125	5.18173114	2.97390078	2.229876873	high
TCGA-DD-A1ED	6.304109589	0	3.73363788	1.60567456	2.36160436	7.76482116	0.528216415	low
TCGA-G3-AAV0	1.304109589	0	0.71445758	1.3056685	1.5310644	8.29652909	-0.225034965	low
TCGA-MI-A75E	1.389041096	0	2.75864961	2.95020797	5.35681745	8.50304441	0.99957748	high
TCGA-2Y-A9H2	4.742465753	0	5.0496414	3.5890133	5.656342	5.5765524	1.831468132	high
TCGA-G3-A6UC	1.838356164	0	2.73557678	1.90786534	0.53753896	9.48594855	-0.059380111	low
TCGA-BC-A10T	2.293150685	1	3.56558071	3.9496901	2.01053949	7.77675337	0.82573247	low
TCGA-ZP-A9D2	2.095890411	1	6.510205	5.2975847	4.7644525	6.4695532	2.128521011	high
TCGA-CC-A3MA	0.830136986	1	5.235327	5.76970089	4.17803187	4.81203755	2.054376867	high
TCGA-2Y-A9H4	3.978082192	0	2.64572892	1.54134039	3.42472902	8.52388561	0.431142	low
TCGA-DD-AACW	3.901369863	0	2.67975832	3.6851541	2.29136292	6.51610177	0.800099597	low
TCGA-DD-A4NS	6.728767123	1	4.56858054	4.17042387	5.06833031	8.2809763	1.483929653	high
TCGA-DD-AACV	4.194520548	0	2.60828188	3.08736927	0.76735125	9.41816276	0.156681913	low
TCGA-BC-A69I	1.060273973	0	2.44301514	3.13733049	3.02589535	8.8283015	0.563507692	low
TCGA-ZP-A9D4	1.082191781	0	2.53998114	0.78313052	0.99810132	6.85629944	0.055121038	low
TCGA-FV-A2QR	1.591780822	1	3.60481982	2.83881401	5.76112639	9.71759596	1.073214304	high
TCGA-DD-A11C	1.81369863	0	3.743754666	3.77588598	1.992678453	9.142347351	0.691125533	low
TCGA-FV-A4ZQ	0.032876712	0	3.49930406	5.48723174	3.70896303	7.80919425	1.341245536	high
TCGA-DD-A4ND	7.523287671	0	4.9846047	3.4184319	4.2509457	4.5107696	1.666913052	high
TCGA-ZP-A9CY	2.142465753	0	2.87080985	1.98160329	2.70081617	9.12803229	0.364461768	low
TCGA-DD-AADJ	2.920547945	0	1.65528411	3.07245417	2.23005089	7.9338377	0.375608543	low
TCGA-ED-A459	2.493150685	0	4.53970089	2.91187199	5.52331186	8.37265466	1.337781634	high
TCGA-DD-AACQ	1.183561644	1	1.30719464	3.79213551	2.2571497	8.66834715	0.366796686	low
TCGA-ZS-A9CE	3.4	0	1.59677399	2.27899094	0.84002518	8.64040888	-0.060992333	low
TCGA-BW-A5NO	0.054794521	0	2.81322683	3.79136263	1.03139381	8.36599186	0.453403665	low
TCGA-G3-A3CH	2.136986301	0	2.70617596	3.95595022	4.05200787	8.99285335	0.894510071	low
TCGA-DD-AADN	2.460273973	0	1.42239089	1.54719983	6.90544552	4.7283592	1.163251042	high
TCGA-CC-A5UE	0.745205479	1	5.04387815	4.28494683	5.09843276	8.25173149	1.591778619	high
TCGA-DD-AACL	0.293150685	1	4.01562508	5.24111339	4.83348346	3.95602916	1.94995034	high
TCGA-2Y-A9H1	3.367123288	1	1.75845149	1.13812946	5.42110047	7.90357066	0.600250825	low
TCGA-DD-AACU	4.293150685	0	4.56353178	3.67388494	3.85090536	9.18861037	1.113752226	high
TCGA-DD-AAVR	6.884931507	0	3.13520874	2.61489754	5.22180037	8.37797745	0.999084783	high
TCGA-RC-A7SH	1.282191781	0	2.02339826	5.12321576	5.13999497	6.73385378	1.368261396	high
TCGA-DD-AACJ	5.75890411	0	2.550094623	0.958166689	4.312297397	6.413766229	0.670599632	low
TCGA-CC-5264	0.279452055	1	6.2834873	2.48573824	5.04612346	9.32089662	1.395199356	high
TCGA-ES-A2HS	1.884931507	1	3.41933308	2.33298132	1.34410954	9.0262364	0.304134978	low
TCGA-CC-5262	0.282191781	1	3.24192109	3.46317864	4.05179449	7.34978481	1.065952086	high
TCGA-DD-AADD	3.37260274	0	4.18078698	6.09652608	2.50261618	3.83584671	1.74938992	high
TCGA-2Y-A9H0	10.06849315	0	3.59368898	3.4236271	1.54651923	7.52281722	0.693179952	low
TCGA-DD-A1EL	1.136986301	1	5.54188231	6.13127399	3.4294468	4.49511238	2.074800814	high
TCGA-DD-A4NV	6.569863014	0	3.1109012	2.84866224	3.09553408	9.03313098	0.621655267	low
TCGA-DD-A4NL	4.687671233	0	2.53544338	1.84215658	2.2923928	8.76860187	0.252639982	low
TCGA-DD-A3A1	0.638356164	1	3.74659661	3.04712058	6.1904127	7.63061632	1.406024806	high
TCGA-DD-A73A	1.994520548	0	2.510474338	1.443917537	4.256869969	8.660774021	0.514644386	low
TCGA-DD-A73F	2.97260274	0	2.59246305	2.92395022	2.03509708	8.40895564	0.433114433	low
TCGA-G3-A7M9	0.153424658	1	4.5022871	6.2850424	3.4961959	2.3819592	2.139969767	high
TCGA-DD-A1EF	1.079452055	1	3.34599328	5.01198715	2.362294	3.34018502	1.454178298	high
TCGA-DD-A4NG	2.197260274	1	3.48614252	3.307577184	3.304230877	2.435193183	1.440853128	high
TCGA-DD-AADC	1.164383562	1	4.2675856	3.5663083	4.6535	8.494942	1.244550845	high
TCGA-DD-A1EH	4.095890411	0	5.24995862	5.19113048	4.23034358	1.55684724	2.288960596	high
TCGA-CC-A3M9	0.821917808	1	7.49749392	8.27527039	5.33144577	0.62814669	3.450396131	high
TCGA-MI-A75G	1.912328767	0	2.13839551	0.976456749	5.444586949	9.370879118	0.498940071	low
TCGA-ED-A7XO	1.169863014	0	2.71484661	1.93516545	3.20938332	8.23419422	0.500757953	low
TCGA-DD-AAW0	5.520547945	0	3.381476	2.9175832	6.1233047	8.6223176	1.214326801	high
TCGA-G3-AAV4	0.073972603	1	4.19380539	0.59579006	1.3232282	4.11101818	0.628899617	low
TCGA-UB-A7MF	0.58630137	1	2.43286184	3.55939432	2.7895145	5.3905822	0.928793173	high
TCGA-5R-AAAM	0.126027397	1	3.37504091	2.29013205	2.16303086	7.66499908	0.556575812	low
TCGA-DD-AACC	4.616438356	1	2.15817191	3.79086002	4.3283444	8.2511579	0.891451091	low
TCGA-ED-A97K	0.016438356	0	6.8800064	4.4547979	6.7123327	6.3743908	2.381093125	high
TCGA-DD-AADA	3.378082192	0	2.10754337	2.46089367	4.04786562	8.42522017	0.601586811	low
TCGA-BC-A10S	3.898630137	1	2.88985488	2.84550273	4.509992	8.39103741	0.877365989	low
TCGA-XR-A8TE	2.534246575	0	4.61207254	3.34726796	4.94278636	3.32924217	1.820227193	high
TCGA-DD-AAEB	1.309589041	0	0.81256758	0.9277997	1.23549249	7.71258123	-0.261466471	low
TCGA-LG-A6GG	1.060273973	0	2.81524373	1.62571841	2.53492189	3.4471997	0.825275797	low
TCGA-BC-A10R	0.843835616	1	3.56243022	2.74435647	3.31462803	8.1872199	0.80031639	low
TCGA-DD-A3A2	5.838356164	1	2.14949724	1.08209995	0.49597707	8.0011083	-0.156654369	low
TCGA-DD-A4NO	6.150684932	0	3.72350319	2.38714886	4.40587943	8.73596476	0.89389129	low
TCGA-DD-A4NQ	1.021917808	1	5.87646225	3.73761594	6.19149879	8.15237178	1.832669553	high
TCGA-DD-AACE	5.983561644	0	2.548045553	2.171137183	1.86434884	7.46811413	0.366085339	low
TCGA-DD-AACD	1.043835616	1	3.18706141	2.55987007	4.74865803	8.44597864	0.914926993	high
TCGA-BC-A3KG	1.863013699	0	2.41740622	3.20796079	2.09596323	7.34803814	0.56356371	low
TCGA-2Y-A9H3	4.153424658	0	1.42581605	3.44220227	1.93664731	6.44403357	0.494888513	low
TCGA-DD-A1EG	3.75890411	1	4.08594973	3.4540908	4.81157838	6.99720559	1.367460371	high
TCGA-DD-AADM	0.032876712	1	2.89684951	2.72624857	3.92874505	8.66021753	0.737639906	low
TCGA-CC-A7IL	0.761643836	1	1.987430899	3.779171223	2.614284533	6.029025631	0.797600612	low
TCGA-GJ-A6C0	0.084931507	1	3.57358667	2.37891414	4.21371865	0.81731797	1.610315118	high
TCGA-G3-A25S	1.139726027	1	2.36349943	2.69853471	4.81956028	7.01550801	0.948434208	high
TCGA-WQ-AB4B	1.082191781	0	1.31216934	1.8885512	3.94505587	8.73336465	0.324680191	low
TCGA-DD-A4NH	2.512328767	0	5.9278766	4.9634482	4.5606649	6.2528704	1.961993468	high
TCGA-WX-AA44	1.684931507	0	4.355551	4.8110609	3.5618192	7.5313768	1.37977756	high
TCGA-RG-A7D4	3.008219178	0	2.58863958	4.09742599	2.23444875	5.76545328	0.916345949	high
TCGA-DD-AAVZ	5.205479452	0	4.38596444	3.62533832	3.70081536	8.14523237	1.152981129	high
TCGA-G3-AAUZ	1.315068493	0	1.57154206	1.6225707	2.4383758	8.07990179	0.143032365	low
TCGA-MI-A75C	0.797260274	0	2.50924953	1.43660382	6.89345082	6.92489901	1.114041133	high
TCGA-ED-A7PY	1.068493151	0	1.71713552	2.49005054	1.75097464	8.13180815	0.192897649	low
TCGA-DD-A4NK	3.315068493	1	2.36383345	1.60297871	1.91830477	9.03027245	0.097284415	low
TCGA-DD-AAD6	1.84109589	0	3.38300886	0.42676726	3.83625406	7.34770823	0.556581505	low
TCGA-DD-AADO	1.24109589	0	1.76875755	3.99659055	1.84718176	3.68930856	0.899453742	low
TCGA-DD-A3A6	8.926027397	1	3.82734503	5.01403499	4.38636766	0.55731475	2.13995275	high
TCGA-2Y-A9GX	6.690410959	0	4.2467049	3.1676836	4.9832579	8.3464979	1.243965887	high
TCGA-DD-A11B	0.038356164	1	3.62084989	2.58465206	0.52540308	8.20818332	0.326129926	low
TCGA-DD-AAVU	6.032876712	0	1.72376913	3.84087559	2.29838733	6.9666014	0.619275687	low
TCGA-DD-A4NE	1.808219178	1	3.09958091	3.8878797	3.89348066	8.83934206	0.939708992	high
TCGA-UB-A7ME	1.331506849	0	3.8190719	5.5965315	3.3296787	8.0678212	1.326561641	high
TCGA-DD-A39Z	1.646575342	1	2.12628792	3.58052211	5.16472768	8.21732886	0.991489023	high
TCGA-CC-5259	0.684931507	0	2.66855853	3.04790166	4.81127213	6.76188448	1.08140817	high
TCGA-2Y-A9H8	1.734246575	1	4.12473135	4.63075632	2.70080207	5.38407974	1.38008404	high
TCGA-HP-A5MZ	0.249315068	1	3.53606812	2.95183927	3.78780377	2.36455754	1.476943232	high
TCGA-ED-A8O6	0.153424658	1	3.52429343	6.13272862	3.14692668	2.22307484	1.90620491	high
TCGA-G3-A3CK	1.602739726	0	4.88003399	2.485421179	1.673027003	7.887774274	0.744069336	low
TCGA-G3-A25U	4.482191781	0	2.13397797	1.19695205	0.43811228	7.1064309	-0.062369846	low
