# Supplementary material for: Characteristics of lactate metabolism phenotype in hepatocellular carcinoma
Source: Sci Rep. 2023 Nov 11;13:19674. doi: 10.1038/s41598-023-47065-0 (PMC10640573; doi:10.1038/s41598-023-47065-0)
Supplement: Supplementary file 10 — Supplementary Table S9. [file 41598_2023_47065_MOESM10_ESM.txt]

Table S9: LAMR-risk score in GSE14520
ID	futime	fustat	ADAM9	NT5DC2	PHLDA2	PON1	riskScore	risk
GSM362958	2.35	1	7.714	6.084	5.105	7.4065	2.42743268	high
GSM362959	0.791666667	1	7.288	7.08	5.34	5.547	2.738459587	high
GSM362960	5.508333333	0	7.193	5.966	3.9305	6.687	2.197406436	high
GSM362964	5.616666667	0	7.196	3.92	4.8725	7.579	1.928734598	low
GSM362965	5.55	0	8.047	5.467	4.7115	7.9665	2.263967577	high
GSM362966	5.508333333	0	6.377	4.842	3.7815	8.285	1.692652709	low
GSM362970	5.608333333	0	5.604	5.055	4.218	7.0695	1.785731813	low
GSM362971	4.008333333	1	5.389	3.892	3.6635	7.847	1.391338675	low
GSM362972	5.5	0	7.677	5.111	3.5455	9.2455	1.826530268	low
GSM362976	5.583333333	0	6.582	3.769	3.7695	8.155	1.562315554	low
GSM362977	5.525	0	5.644	3.736	3.9305	8.7385	1.365740368	low
GSM362978	2.4	1	5.886	3.625	4.076	8.582	1.427991047	low
GSM362982	5.383333333	0	7.972	3.86	5.3415	7.882	2.098577387	high
GSM362983	5.35	0	6.966	6.034	4.2005	4.1375	2.463350666	high
GSM362984	4.283333333	0	6.979	3.926	3.583	9.372	1.506404443	low
GSM362986	5.375	0	7.508	5.797	5.0875	7.508	2.332303975	high
GSM362987	5.033333333	0	8.275	4.826	5.151	6.285	2.434090263	high
GSM362988	4.258333333	0	8.509	4.142	6.211	8.5685	2.31163794	high
GSM362992	5.358333333	0	8.044	3.529	5.258	8.3745	1.99471198	low
GSM362993	0.316666667	0	6.121	4.615	3.477	6.3135	1.754751144	low
GSM362994	4.566666667	0	6.427	4.821	4.3665	7.904	1.830653939	low
GSM363008	4.866666667	0	7.723	4.502	5.0065	6.618	2.230318104	high
GSM363009	4.908333333	0	8.169	4.916	6.027	6.648	2.538406999	high
GSM363010	5.166666667	0	7.247	3.682	5.8135	7.1925	2.090010758	high
GSM363011	1.466666667	1	10.741	5.165	5.2425	7.125	2.844143993	high
GSM363012	0.375	1	5.47	3.33	4.4045	8.4575	1.374311213	low
GSM363013	0.641666667	1	7.403	5.821	4.8355	4.9615	2.526268823	high
GSM363014	5.058333333	0	7.186	4.146	3.8885	8.732	1.690470318	low
GSM363015	4.975	0	7.225	4.646	4.909	7.5865	2.058107539	high
GSM363016	0.166666667	0	5.727	4.129	3.3595	8.5355	1.370979318	low
GSM363017	1.058333333	1	7.753	5.816	4.6025	6.96	2.351659054	high
GSM363029	4.275	0	7.327	5.06	4.5755	8.078	2.040907654	high
GSM363030	0.375	1	8.583	7.249	4.764	4.368	3.008836184	high
GSM363031	4.4	0	7.281	4.139	4.324	7.8165	1.866327127	low
GSM363032	2.075	0	8.393	6.283	4.6435	4.5775	2.777573369	high
GSM363033	3.033333333	1	7.774	7.172	4.283	5.83	2.636198905	high
GSM363034	3.825	1	6.186	3.673	3.559	8.159	1.444049397	low
GSM363035	4.675	0	4.442	3.622	3.8785	8.7795	1.128995795	low
GSM363036	2.725	1	5.191	5.913	3.5465	7.567	1.69753118	low
GSM363037	5.1	0	6.933	3.549	4.776	7.908	1.774897298	low
GSM363038	1.258333333	1	6.357	4.879	5.149	8.0805	1.938838444	low
GSM363039	4.4	0	8.445	3.443	3.5	9.4125	1.660241932	low
GSM363048	1.691666667	1	7.689	5.354	4.455	8.1935	2.120069156	high
GSM363049	5.2	0	5.77	4.805	3.7095	7.493	1.648519852	low
GSM363050	4.516666667	0	4.754	5.273	4.0375	6.74	1.678923264	low
GSM363051	1.716666667	0	7.587	4.464	4.828	6.716	2.16206121	high
GSM363052	1.191666667	1	7.7	5.416	5.603	7.3225	2.404996681	high
GSM363053	4.75	0	6.526	5.025	3.9025	8.27	1.769416134	low
GSM363054	4.483333333	0	9.15	5.26	3.7245	3.7235	2.672415475	high
GSM363055	0.608333333	0	7.961	3.742	5.2785	4.3665	2.411009797	high
GSM363056	1.6	1	7.583	4.549	3.936	5.338	2.164364828	high
GSM363057	5.041666667	1	8.396	6.831	4.159	6.9795	2.553825746	high
GSM363069	1.133333333	1	5.615	4.644	3.7595	4.941	1.853466387	low
GSM363070	4.75	0	8.367	6.195	5.0855	4.1645	2.871338527	high
GSM363071	1.15	1	6.683	5.521	4.423	7.472	2.040844157	high
GSM363072	0.866666667	0	5.665	3.809	3.894	7.626	1.484203884	low
GSM363073	2.208333333	1	5.092	3.651	4.228	5.6795	1.605347071	low
GSM363074	4.808333333	0	5.72	4.539	4.8285	7.997	1.729892022	low
GSM363075	1.5	1	8.402	5.044	5.2555	8.363	2.305346591	high
GSM363076	1.916666667	1	5.865	5.278	5.8145	6.452	2.188338996	high
GSM363077	4.391666667	0	6.709	6.087	3.5255	4.2325	2.308483229	high
GSM363078	4.825	1	8.731	4.244	4.952	4.5995	2.548908994	high
GSM363079	0.65	1	8.064	6.961	4.6745	6.273	2.6717903	high
GSM363080	0.191666667	1	8.985	4.997	6.484	6.7015	2.760687448	high
GSM363081	0.433333333	1	9.031	5.006	5.4875	6.0725	2.668695326	high
GSM363082	4.75	0	6.036	3.802	3.653	7.559	1.513652222	low
GSM363083	4.441666667	0	7.878	7.455	3.512	5.336	2.622753525	high
GSM363084	5.216666667	0	5.953	3.72	3.9725	8.288	1.466891966	low
GSM363085	4.566666667	1	9.727	7.58	3.557	3.8405	3.11310299	high
GSM363086	5.041666667	0	6.93	3.472	3.4215	8.617	1.470973444	low
GSM363098	4.741666667	0	4.543	4.926	4.961	6.9915	1.712221775	low
GSM363099	2.575	1	7.453	4.545	6.3465	6.48	2.423741869	high
GSM363100	0.283333333	1	8.161	5.032	4.2505	6.229	2.306706344	high
GSM363101	4.691666667	0	5.879	7.803	3.525	4.761	2.396479014	high
GSM363102	3.158333333	1	7.297	4.683	4.0615	7.862	1.911009105	low
GSM363104	2.991666667	1	4.309	3.74	3.7645	8.0865	1.174801131	low
GSM363105	0.791666667	0	6.488	5.293	4.5225	6.991	2.033401834	high
GSM363106	1.216666667	1	8.458	5.469	3.7335	4.9225	2.472559187	high
GSM363107	0.583333333	1	6.999	4.562	3.58	7.9535	1.752537662	low
GSM363108	4.066666667	0	7.322	3.75	3.5905	8.6915	1.603969049	low
GSM363109	4.6	0	8.95	3.462	5.6975	7.115	2.333697557	high
GSM363115	5.55	0	6.857	4.412	4.79	8.6355	1.834679909	low
GSM363121	4.266666667	0	6.542	4.229	5.144	6.9515	1.973416177	low
GSM363122	4.616666667	0	5.169	4.338	4.321	7.834	1.535681791	low
GSM363123	3.558333333	0	5.247	4.221	4.6315	8.628	1.502872568	low
GSM363124	4.458333333	0	6.706	3.886	3.901	8.926	1.548778034	low
GSM363125	1.375	1	7.061	5.096	4.461	7.935	1.996613495	low
GSM363126	4.958333333	0	5.023	3.92	4.4775	7.723	1.478539877	low
GSM363127	1.85	1	8.252	5.419	5.051	5.4005	2.597706973	high
GSM363128	2.508333333	1	7.003	4.029	5.0395	8.309	1.869497222	low
GSM363129	0.291666667	1	9.125	8.413	4.8535	4.736	3.271214643	high
GSM363130	5.15	0	7.036	3.995	3.898	8.263	1.687477765	low
GSM363142	3.841666667	1	6.424	5.063	5.739	7.5735	2.126545773	high
GSM363143	2.716666667	1	6.178	4.784	5.835	6.1785	2.190871412	high
GSM363144	4.258333333	0	6.861	3.541	4.6275	7.2235	1.803977095	low
GSM363145	2.75	1	7.55	4.614	4.248	4.072	2.3442649	high
GSM363146	4.575	0	7.828	4.602	4.0895	6.304	2.145525281	high
GSM363148	4.366666667	0	6.452	3.297	3.6535	7.12	1.544914514	low
GSM363149	1.2	0	6.77	3.979	3.5	7.8335	1.616341525	low
GSM363150	0.275	1	7.674	3.753	6.3445	4.2475	2.549628541	high
GSM363151	5.591666667	0	7.587	6.413	4.284	7.012	2.364133838	high
GSM363152	0.691666667	1	6.354	4.853	4.266	6.9485	1.900491605	low
GSM363164	4.6	0	6.742	3.873	4.8155	8.1625	1.776983068	low
GSM363166	4.483333333	0	5.704	4.46	3.5865	7.6435	1.545768208	low
GSM363168	4.483333333	0	5.22	3.899	3.5485	9.4945	1.183591713	low
GSM363170	4.441666667	0	7.604	4.215	5.175	7.908	2.064175477	high
GSM363172	0.558333333	1	7.278	6.667	5.3585	8.079	2.424225144	high
GSM363174	5.591666667	0	7.393	5.6	3.5625	5.569	2.220761523	high
GSM363176	4.225	0	7.424	3.791	4.395	8.409	1.787279291	low
GSM363178	4.775	0	8.08	5.393	3.6935	7.5345	2.13333704	high
GSM363180	3.925	1	6.433	4.752	3.839	7.7715	1.747096039	low
GSM363182	4.391666667	0	5.194	4.336	4.0785	7.5925	1.52362081	low
GSM363184	1.358333333	0	8.852	5.046	6.6265	3.9705	3.036503815	high
GSM363186	0.633333333	1	6.927	3.629	3.382	9.068	1.445648609	low
GSM363188	4.775	0	6.913	3.868	3.8355	8.587	1.603680151	low
GSM363190	0.4	0	7.893	4.814	4.9895	6.393	2.329840596	high
GSM363192	4.35	0	6.973	4.483	4.032	7.7155	1.832291548	low
GSM363194	0.375	0	9.093	7.637	5.4095	6.1625	3.089653399	high
GSM363196	4.808333333	0	8.068	3.683	4.4165	7.917	1.931316284	low
GSM363198	4.825	0	6.139	5.604	5.6575	6.9025	2.218962572	high
GSM363200	1.991666667	1	7.368	3.844	4.3885	8.4345	1.782847467	low
GSM363202	5	0	6.82	4.246	3.621	4.719	1.993245061	low
GSM363204	1.175	1	7.416	6.571	4.34	6.711	2.399439272	high
GSM363205	4.833333333	0	6.385	4.449	3.4285	7.2725	1.670876021	low
GSM363207	4.441666667	1	8.069	3.922	4.813	5.925	2.230442902	high
GSM363209	5.066666667	0	7.084	4.729	4.3575	7.8165	1.934975775	low
GSM363211	0.741666667	1	8.043	6.391	3.899	6.528	2.422918193	high
GSM363213	4.8	0	6.146	4.329	4.076	7.5305	1.690903124	low
GSM363215	1.55	0	6.536	4.453	4.5355	7.2775	1.877803642	low
GSM363218	1.266666667	1	8.273	4.683	5.475	4.6395	2.624239289	high
GSM363220	4.516666667	0	7.942	4.282	5.244	8.223	2.113422208	high
GSM363222	4.033333333	0	8.584	7.944	4.578	3.996	3.129097415	high
GSM363224	4.825	0	6.981	4.854	3.6165	6.4285	1.952578659	low
GSM363226	5.033333333	0	9.301	3.935	3.4715	8.127	2.008493759	low
GSM363230	0.4	0	5.68	4.269	3.9845	7.9615	1.544248292	low
GSM363232	4.825	0	8.038	3.515	4.178	6.338	2.014124797	low
GSM363235	2.733333333	0	8.874	6.378	6.0835	7.0875	2.865185857	high
GSM363237	4.791666667	0	8.205	3.295	5.5225	6.5985	2.200835644	high
GSM363239	3.516666667	1	6.43	4.611	5.0735	7.404	1.961177322	low
GSM363241	4.516666667	0	7.35	4.459	3.6895	9.2595	1.685752657	low
GSM363243	4.65	0	5.88	3.471	3.5515	8.904	1.284446316	low
GSM363245	4.791666667	0	7.8	8.158	5.0465	5.788	2.931414827	high
GSM363247	4.408333333	0	7.137	4.969	3.911	7.722	1.919701803	low
GSM363249	4.933333333	0	5.819	6.891	3.6735	3.6465	2.369826993	high
GSM363264	1.483333333	1	6.87	3.609	4.9275	6.966	1.890910475	low
GSM363265	5.425	0	6.659	5.43	5.1135	7.0225	2.178648205	high
GSM363266	0.208333333	1	7.027	4.692	5.342	7.869	2.074938044	high
GSM363267	3.991666667	1	6.877	3.911	5.0435	7.0535	1.952083443	low
GSM363268	4.666666667	0	7.006	6.984	5.5115	6.4135	2.617730912	high
GSM363269	4.391666667	1	6.208	3.504	3.412	8.363	1.376079043	low
GSM363270	1.775	1	6.273	4.068	3.687	7.925	1.567587291	low
GSM363271	2.391666667	0	8.779	5.145	5.094	4.416	2.746192171	high
GSM363272	4.691666667	0	6.904	3.247	3.7765	8.2405	1.524456464	low
GSM363273	4.833333333	0	6.441	3.482	3.908	8.7265	1.45781101	low
GSM363274	2.241666667	1	7.589	4.561	4.0045	7.347	1.981982085	low
GSM363288	5.025	0	7.24	4.172	3.9955	7.61	1.831245544	low
GSM363289	4.516666667	0	6.611	4.34	3.8315	4.721	2.007152528	low
GSM363290	4.558333333	0	6.898	3.333	4.1605	7.908	1.632848637	low
GSM363291	4.175	1	6.589	4.049	4.036	8.064	1.661942297	low
GSM363292	4.991666667	0	7.56	3.566	3.7845	6.8065	1.830608306	low
GSM363293	5.125	0	7.481	3.603	4.5955	8.1255	1.826674499	low
GSM363294	5.216666667	0	7.653	5.429	4.2545	7.1625	2.194334311	high
GSM363295	4.575	0	5.303	3.676	3.578	8.3495	1.278031694	low
GSM363296	2.291666667	1	7.977	6.112	5.355	6.464	2.61008134	high
GSM363298	4.466666667	0	6.498	5.381	5.382	6.722	2.216366479	high
GSM363309	4.416666667	1	6.48	6.076	3.9405	6.649	2.0989079	high
GSM363311	1.583333333	0	6.382	5.39	4.6505	7.58	1.994491622	low
GSM363312	4.608333333	0	6.331	3.46	4.166	7.958	1.552757949	low
GSM363313	3.05	0	6.376	3.983	4.9515	7.618	1.807969472	low
GSM363314	4.758333333	0	6.92	3.395	3.4665	7.1385	1.608645594	low
GSM363315	5.45	0	6.526	5.02	4.266	7.236	1.929184413	low
GSM363316	4.558333333	0	6.943	5.806	3.772	7.9595	1.977977344	low
GSM363317	5.233333333	0	7.864	5.649	4.504	6.587	2.363619612	high
GSM363326	3.1	1	7.652	4.499	4.8325	7.4145	2.1113099	high
GSM363327	5.008333333	0	6.315	3.752	3.9965	8.3935	1.527640151	low
GSM363328	1	1	7.663	4.042	5.338	7.2945	2.132535203	high
GSM363329	4.433333333	0	8.581	4.3	3.7955	4.9535	2.308784068	high
GSM363330	1.05	1	8.861	4.263	6.4435	5.0285	2.776068801	high
GSM363331	3.041666667	1	7.562	3.627	6.295	6.9385	2.23839636	high
GSM363332	1.05	1	6.509	7.216	4.0685	5.475	2.426806747	high
GSM363333	1.125	1	7.586	5.814	4.9985	6.577	2.42497972	high
GSM363335	4.95	0	6.561	3.369	3.307	9.2465	1.310662637	low
GSM363336	0.666666667	1	7.28	5.449	4.1055	8.429	1.985563824	low
GSM363337	5.458333333	0	7.65	6.174	5.378	4.846	2.726425016	high
GSM363339	5.45	0	9.175	4.982	5.386	7.293	2.553363627	high
GSM363341	5.45	0	8.42	4.615	3.733	6.969	2.125540637	high
GSM363344	3.225	0	6.452	4.127	4.022	7.852	1.66977794	low
GSM363346	1.191666667	1	8.607	3.98	5.987	8.618	2.260342795	high
GSM363348	1.191666667	0	9.583	5.155	5.72	6.1645	2.816537724	high
GSM363350	5.241666667	0	9.296	5.615	6.0995	6.7875	2.844052731	high
GSM363352	1.35	1	8.824	5.101	5.3975	8.244	2.42171181	high
GSM363355	0.758333333	1	7.986	4.011	5.135	7.875	2.092691678	high
GSM363358	4.491666667	0	8.346	4.368	5.138	5.7375	2.422489712	high
GSM363360	4.441666667	0	6.131	4.564	3.2125	6.0535	1.730295682	low
GSM363362	0.483333333	1	7.824	4.495	4.2995	7.708	2.024223468	high
GSM363364	2.258333333	1	6.983	3.664	3.457	9.5925	1.421907307	low
GSM363366	4.358333333	0	7.85	3.33	3.6585	8.822	1.623644083	low
GSM363368	1.283333333	1	6.427	4.413	4.0525	6.9875	1.802028281	low
GSM363371	5.525	0	6.432	3.507	4.046	8.7025	1.485281064	low
GSM363376	5.125	0	8.517	3.562	4.902	6.735	2.183234576	high
GSM363378	2.658333333	1	7.105	3.603	3.995	7.629	1.712813593	low
GSM363384	4.3	1	6.976	3.464	3.702	5.3575	1.842306788	low
GSM363386	0.833333333	1	7.873	5.026	4.4045	6.597	2.245642877	high
GSM363388	4.775	0	8.266	4.852	4.083	5.1235	2.375901761	high
GSM363391	4.775	0	8.997	3.956	3.6725	8.339	1.972073449	low
GSM363393	0.333333333	1	8.522	5.96	4.7075	6.34	2.584610446	high
GSM363400	4.633333333	0	5.094	5.257	3.7175	6.6685	1.689121285	low
GSM363404	1	1	6.612	3.842	3.825	5.6385	1.834733059	low
GSM712542	0.625	1	6.769	6.433	5.288	4.2715	2.659811791	high
