# Supplementary material for: Characteristics of lactate metabolism phenotype in hepatocellular carcinoma
Source: Sci Rep. 2023 Nov 11;13:19674. doi: 10.1038/s41598-023-47065-0 (PMC10640573; doi:10.1038/s41598-023-47065-0)
Supplement: Supplementary file 12 — Supplementary Table S11. [file 41598_2023_47065_MOESM12_ESM.txt]

Table S11 The expression of PHLDA2 and clinical information on tumor and normal tissue
SampleID	Normal(IOD/Area)	Tumor(IOD/Area)	Stage	Gender	Age
1	0.11623	0.128456	NA	NA	NA
2	0.100948	0.101292	III/IV	Male	34
3	0.100942	0.100752	I/II	Male	44
4	0.097002	0.093775	III/IV	Male	56
5	0.106164	0.114462	I/II	Male	47
6	0.054639	0.053937	I/II	Male	58
7	0.057202	0.067775	I/II	Male	47
8	0.084164	0.08791	NA	NA	NA
9	0.073191	0.073474	NA	NA	NA
10	0.042062	0.011612	III/IV	Male	42
11	0.087432	0.093234	I/II	Female	57
12	0.108833	0.101504	I/II	Male	42
13	0.102825	0.117368	I/II	Male	28
14	0.067453	0.077992	I/II	Male	57
15	0.129357	0.141063	III/IV	Male	39
16	0.098993	0.099416	I/II	Female	46
17	0.10854	0.106237	I/II	Male	62
18	0.068544	0.060586	I/II	Female	63
19	0.129008	0.124916	I/II	Female	62
20	0.121593	0.13722	I/II	Male	66
21	0.068339	0.071746	I/II	Male	45
22	0.083701	0.089176	I/II	Male	48
23	0.086445	0.10654	NA	NA	NA
24	0.112166	0.110442	I/II	Male	46
25	0.096881	0.09832	I/II	Male	49
26	0.08981	0.092675	I/II	Male	64
27	0.121753	0.120453	I/II	Male	47
28	0.0891	0.095204	I/II	Male	32
29	0.086581	0.088163	I/II	Male	43
30	0.155463	0.131569	III/IV	Male	56
31	0.052582	0.066788	III/IV	Male	49
32	0.153672	0.144547	III/IV	Male	41
33	0.154499	0.144883	I/II	Male	40
34	0.103809	0.112298	III/IV	Male	58
35	0.116616	0.120371	I/II	Male	23
36	0.067908	0.06643	I/II	Male	60
37	0.108107	0.093422	I/II	Male	47
38	0.10915	0.103374	I/II	Female	51
39	0.077011	0.087237	I/II	Male	42
40	0.073525	0.079416	I/II	Male	41
41	0.078334	0.086431	I/II	Female	56
42	0.087382	0.087688	NA	NA	NA
43	0.061445	0.067485	I/II	Male	59
44	0.095393	0.156782	III/IV	Male	32
45	0.074667	0.088219	I/II	Male	75
46	0.052572	0.067967	I/II	Male	61
47	0.07456	0.082384	I/II	Male	54
48	0.091627	0.0963	III/IV	Male	51
49	0.084094	0.098643	I/II	Female	57
50	0.051336	0.057137	I/II	Male	69
51	0.096401	0.197701	I/II	Male	55
52	0.066627	0.082429	III/IV	Male	69
53	0.054314	0.06421	I/II	Female	60
54	0.181649	0.23125	I/II	Male	42
55	0.077973	0.094968	I/II	Male	41
56	0.065398	0.105631	NA	NA	NA
57	0.062227	0.061379	NA	NA	NA
58	0.070423	0.076489	NA	NA	NA
